# Supplementary material for: Global and Geographically and Temporally Weighted Regression Models for Modeling PM2.5 in Heilongjiang, China from 2015 to 2018
Source: Int J Environ Res Public Health. 2019 Dec 14;16(24):5107. doi: 10.3390/ijerph16245107 (PMC6950195; doi:10.3390/ijerph16245107)
Supplement: Supplementary file 1 [file ijerph-16-05107-s001.zip]

Archive with 2 entries (2 files):
- Data.csv
- Table S1.docx
