# Supplementary material for: Global and Geographically and Temporally Weighted Regression Models for Modeling PM2.5 in Heilongjiang, China from 2015 to 2018
Source: Int J Environ Res Public Health. 2019 Dec 14;16(24):5107. doi: 10.3390/ijerph16245107 (PMC6950195; doi:10.3390/ijerph16245107)
Supplement: Supplementary file 1 [file ijerph-16-05107-s001.zip › Data.csv]

	X	Y	SO2	NO2	PM10	CO	O3	PM25	CityID	week
1	316520.94	5070000	153	61.75	128.25	1.05	24.25	100.25	1	2015/1/4
2	316520.94	5070000	153.143	72.286	152.571	1.214	28	117.714	1	2015/1/11
3	316520.94	5070000	157.714	70.143	130	1.014	32.143	94.857	1	2015/1/18
4	316520.94	5070000	178	100.429	219.286	1.543	39.571	176.714	1	2015/1/25
5	316520.94	5070000	129.571	68.429	126.571	1.071	43	96.286	1	2015/2/1
6	316520.94	5070000	126	84.857	192.143	1.514	43.857	156.143	1	2015/2/8
7	316520.94	5070000	98.429	84.714	160.857	1.443	54.429	129.571	1	2015/2/15
8	316520.94	5070000	66.429	67.429	277.143	0.957	51.571	110.571	1	2015/2/22
9	316520.94	5070000	53.714	61	91	0.957	64.286	69.429	1	2015/3/1
10	316520.94	5070000	57.286	68	105.571	1.086	66	83.429	1	2015/3/8
11	316520.94	5070000	44.571	48.571	75.857	0.829	56.857	47.429	1	2015/3/15
12	316520.94	5070000	39.429	49.286	72.714	0.829	61.429	39.714	1	2015/3/22
13	316520.94	5070000	34.429	48.143	172.286	0.871	79.429	83.143	1	2015/3/29
14	316520.94	5070000	23.143	48	87.571	0.7	50.429	63.429	1	2015/4/5
15	316520.94	5070000	23.429	48.857	77.857	0.629	52.857	50.714	1	2015/4/12
16	316520.94	5070000	21.143	53	137	0.743	57.714	67.571	1	2015/4/19
17	316520.94	5070000	11.571	40.857	103	0.657	48.143	37.143	1	2015/4/26
18	316520.94	5070000	15.143	42	112.857	0.514	74	47.714	1	2015/5/3
19	316520.94	5070000	5.857	34	80.714	0.443	44	22.143	1	2015/5/10
20	316520.94	5070000	8	41	39.286	0.657	43.429	25.857	1	2015/5/17
21	316520.94	5070000	11.143	37.286	60.286	0.514	70.714	27.714	1	2015/5/24
22	316520.94	5070000	10.857	32.429	68.714	0.457	81.857	34.571	1	2015/5/31
23	316520.94	5070000	8.143	29.429	61	0.371	74.571	28.429	1	2015/6/7
24	316520.94	5070000	7.857	34.143	44.571	0.457	89.571	27	1	2015/6/14
25	316520.94	5070000	7.429	40.429	56.286	0.614	126	28.429	1	2015/6/21
26	316520.94	5070000	6	31.714	75.571	1	135.571	53.429	1	2015/6/28
27	316520.94	5070000	6.286	29.714	32.143	0.614	83.571	18.286	1	2015/7/5
28	316520.94	5070000	6	37.857	51.714	0.771	151.857	33.429	1	2015/7/12
29	316520.94	5070000	6	43.143	48.286	0.743	100.857	23.286	1	2015/7/19
30	316520.94	5070000	5.143	38.571	64	1.129	109.286	44.714	1	2015/7/26
31	316520.94	5070000	6.714	33.571	40.857	0.843	83.714	21.286	1	2015/8/2
32	316520.94	5070000	6.571	27	43.143	0.814	105	28.857	1	2015/8/9
33	316520.94	5070000	4.714	35.143	35.429	0.814	77.429	22.714	1	2015/8/16
34	316520.94	5070000	5	33.571	37.143	0.914	70	31	1	2015/8/23
35	316520.94	5070000	6	29.286	27.857	0.629	47.714	14.714	1	2015/8/30
36	316520.94	5070000	6.857	37.429	41.857	0.786	64.143	20.857	1	2015/9/6
37	316520.94	5070000	7.571	41.143	45.571	0.8	54.143	20.857	1	2015/9/13
38	316520.94	5070000	8.714	41.571	60.286	0.8	81.286	27.714	1	2015/9/20
39	316520.94	5070000	7	30.143	39.286	0.7	51.714	20.429	1	2015/9/27
40	316520.94	5070000	7	31.286	41	0.757	47.857	19.714	1	2015/10/4
41	316520.94	5070000	9.429	35.429	65.857	0.886	64.857	39.143	1	2015/10/11
42	316520.94	5070000	14.857	44.857	80.286	1.086	65.714	57.571	1	2015/10/18
43	316520.94	5070000	27.571	50.714	99	1.057	51.857	64	1	2015/10/25
44	316520.94	5070000	31.429	50.714	130	1.071	47.429	106.286	1	2015/11/1
45	316520.94	5070000	32.714	71.143	270.286	1.471	55	184.429	1	2015/11/8
46	316520.94	5070000	40.571	64.714	146.571	1.4	28.857	125.571	1	2015/11/15
47	316520.94	5070000	30.714	44.286	85.714	1.114	31.714	62.429	1	2015/11/22
48	316520.94	5070000	44.714	52.286	120.286	1.257	30.429	88	1	2015/11/29
49	316520.94	5070000	43.714	48.286	94	0.943	29.429	70.143	1	2015/12/6
50	316520.94	5070000	76.429	92.143	240.571	2.257	23.429	192.714	1	2015/12/13
51	316520.94	5070000	72.857	75	163.143	1.5	30.429	123.714	1	2015/12/20
52	316520.94	5070000	71.429	73.143	192.571	1.486	31.714	146.714	1	2015/12/27
53	316520.94	5070000	89.571	77.286	171.857	1.371	28	140.143	1	2016/1/3
54	316520.94	5070000	69.714	53.286	81.571	1.071	35.714	64.429	1	2016/1/10
55	316520.94	5070000	79.429	70.286	130.429	1.457	31.429	106.857	1	2016/1/17
56	316520.94	5070000	74	64	125.286	1.386	34.857	105.714	1	2016/1/24
57	316520.94	5070000	66.857	55.857	92.714	1.414	36.143	72.714	1	2016/1/31
58	316520.94	5070000	71.714	66.286	118.857	1.457	43.286	92.571	1	2016/2/7
59	316520.94	5070000	59.286	53.429	82.143	1.429	52.429	62.143	1	2016/2/14
60	316520.94	5070000	42.571	48.429	63	1.386	47.571	44.143	1	2016/2/21
61	316520.94	5070000	48	51.857	73.714	1.671	52.429	55.143	1	2016/2/28
62	316520.94	5070000	46	53.429	107	1.543	59.143	54.571	1	2016/3/6
63	316520.94	5070000	35.429	39	53.286	1.157	52.714	32.429	1	2016/3/13
64	316520.94	5070000	38.714	46.571	100.714	1.371	69.143	62.571	1	2016/3/20
65	316520.94	5070000	29.571	49	80.286	1.3	64.714	52.429	1	2016/3/27
66	316520.94	5070000	23.857	35.714	152.571	1.171	71.857	63	1	2016/4/3
67	316520.94	5070000	19.429	35	84.429	1.086	69.857	40.714	1	2016/4/10
68	316520.94	5070000	21.286	48.571	87.714	1.171	65.857	64.429	1	2016/4/17
69	316520.94	5070000	15.571	32.571	94.143	0.943	74.429	27.286	1	2016/4/24
70	316520.94	5070000	10.429	37.286	60.286	0.943	74.857	28.857	1	2016/5/1
71	316520.94	5070000	10.143	30.857	59.143	0.886	77.714	28.714	1	2016/5/8
72	316520.94	5070000	9.571	29.429	60.857	0.986	97.143	30.143	1	2016/5/15
73	316520.94	5070000	11.143	31.714	59	1.143	112.571	29.286	1	2016/5/22
74	316520.94	5070000	9.571	31.429	53	0.929	96.286	25.857	1	2016/5/29
75	316520.94	5070000	9.286	33.714	50	0.943	101.429	25	1	2016/6/5
76	316520.94	5070000	6.857	28.714	33	0.886	88	19.571	1	2016/6/12
77	316520.94	5070000	8.286	37.286	36.429	1	92.714	22.714	1	2016/6/19
78	316520.94	5070000	6.286	28.714	31.143	0.9	89.286	21.714	1	2016/6/26
79	316520.94	5070000	7.286	30.857	41.429	0.943	110.143	29.143	1	2016/7/3
80	316520.94	5070000	6.857	30.857	43.143	1.029	110.143	25.714	1	2016/7/10
81	316520.94	5070000	5.571	30.857	38.286	0.786	78.143	22.714	1	2016/7/17
82	316520.94	5070000	5.286	33.857	44.571	0.929	87.571	28	1	2016/7/24
83	316520.94	5070000	6	36.143	36.143	0.914	93.714	23.571	1	2016/7/31
84	316520.94	5070000	6.571	29.286	41.143	0.971	98	23.857	1	2016/8/7
85	316520.94	5070000	8.571	30	54	0.857	91.571	33	1	2016/8/14
86	316520.94	5070000	9.143	37	44.571	0.814	90.571	20	1	2016/8/21
87	316520.94	5070000	11.143	35.857	40.429	1.029	80.143	21	1	2016/8/28
88	316520.94	5070000	10.286	24.714	24	0.814	54.143	14.143	1	2016/9/4
89	316520.94	5070000	10.429	30.571	30	0.971	49.714	19.286	1	2016/9/11
90	316520.94	5070000	9.429	34.857	34.286	0.971	53	19.714	1	2016/9/18
91	316520.94	5070000	12.571	37	49.429	0.957	83.286	36	1	2016/9/25
92	316520.94	5070000	10.429	40.714	39.286	0.943	60.714	25.286	1	2016/10/2
93	316520.94	5070000	8.571	34.714	29.857	0.886	43.571	21.857	1	2016/10/9
94	316520.94	5070000	14	46.571	72.571	1.086	64.286	53.714	1	2016/10/16
95	316520.94	5070000	16.857	41.571	52.286	0.943	42.714	35.429	1	2016/10/23
96	316520.94	5070000	26.714	47.857	83.714	1.014	51	65.429	1	2016/10/30
97	316520.94	5070000	30.571	53.429	139.429	1.171	54.714	122.571	1	2016/11/6
98	316520.94	5070000	37.143	53	78.714	1.114	45.857	67	1	2016/11/13
99	316520.94	5070000	43.714	50.286	77.571	1.114	47.714	62.714	1	2016/11/20
100	316520.94	5070000	60.143	61.571	98.143	1.286	43.571	83.571	1	2016/11/27
101	316520.94	5070000	52.714	51.571	75.714	1.229	49.143	59.143	1	2016/12/4
102	316520.94	5070000	60.714	65	125.143	1.486	35.571	104.857	1	2016/12/11
103	316520.94	5070000	62.714	62.429	126.429	1.729	37	105.143	1	2016/12/18
104	316520.94	5070000	50.857	54.286	94.571	1.257	43.143	75	1	2016/12/25
105	316520.94	5070000	59.571	60.714	123.571	1.657	38	98.571	1	2017/1/1
106	316520.94	5070000	91	104.429	265.714	3.029	35.143	219.143	1	2017/1/8
107	316520.94	5070000	39.429	45	54.571	1.243	53.714	42.571	1	2017/1/15
108	316520.94	5070000	65.286	76.429	164.714	1.743	44.571	142.714	1	2017/1/22
109	316520.94	5070000	54.714	47.857	103.571	1.386	63.571	85.571	1	2017/1/29
110	316520.94	5070000	54.857	58.143	114.857	1.843	70.286	94.429	1	2017/2/5
111	316520.94	5070000	42	56.857	95.429	1.714	67	78.714	1	2017/2/12
112	316520.94	5070000	40.143	57	96.857	1.686	83.857	70.286	1	2017/2/19
113	316520.94	5070000	43.714	54.286	64.286	1.571	88.429	50.429	1	2017/2/26
114	316520.94	5070000	39.143	51.714	63.286	1.6	87.714	45.143	1	2017/3/5
115	316520.94	5070000	32.429	49.571	58.714	1.386	87.286	39.857	1	2017/3/12
116	316520.94	5070000	34.286	60.429	80.286	1.571	88.571	49.286	1	2017/3/19
117	316520.94	5070000	26.143	50.714	75.143	1.271	96	48	1	2017/3/26
118	316520.94	5070000	29.714	69.429	140.714	1.557	107.429	104.857	1	2017/4/2
119	316520.94	5070000	29.286	54	176.714	1.714	131.429	112.857	1	2017/4/9
120	316520.94	5070000	27.286	42	143.857	1.643	112	60.571	1	2017/4/16
121	316520.94	5070000	22	42.857	74.571	1.429	99.286	48.429	1	2017/4/23
122	316520.94	5070000	16.714	39.857	63.286	1.3	93.857	26.571	1	2017/4/30
123	316520.94	5070000	12.571	25.143	178.571	0.986	118.143	48	1	2017/5/7
124	316520.94	5070000	11	31	69.571	0.8	127.429	28.286	1	2017/5/14
125	316520.94	5070000	10.143	33.429	69.286	0.757	138.286	27.857	1	2017/5/21
126	316520.94	5070000	8.857	34	45.857	0.657	111.857	19.286	1	2017/5/28
127	316520.94	5070000	8.857	30.714	45.857	0.657	83	17.571	1	2017/6/4
128	316520.94	5070000	9.429	34.571	42.143	0.729	87.857	19.143	1	2017/6/11
129	316520.94	5070000	9.857	42.857	50.429	0.714	116.857	24.857	1	2017/6/18
130	316520.94	5070000	9.143	36.429	36	0.629	118.714	19.571	1	2017/6/25
131	316520.94	5070000	8.143	37	64.714	0.7	149.143	32.714	1	2017/7/2
132	316520.94	5070000	8.571	41.571	63	0.857	153.571	25	1	2017/7/9
133	316520.94	5070000	6.714	26.571	41.714	0.686	132	18.714	1	2017/7/16
134	316520.94	5070000	7.286	39	44	0.614	97.571	18.571	1	2017/7/23
135	316520.94	5070000	7.857	41.143	48.857	0.457	101.571	19.571	1	2017/7/30
136	316520.94	5070000	6.429	30.571	32.286	0.557	113.714	17.286	1	2017/8/6
137	316520.94	5070000	6.429	26.571	31.714	0.5	94.429	13	1	2017/8/13
138	316520.94	5070000	8.286	34	46.857	0.529	78.571	16.286	1	2017/8/20
139	316520.94	5070000	6	24.143	46.286	0.543	84.571	21.571	1	2017/8/27
140	316520.94	5070000	8	33.571	53.857	0.657	66.857	21.143	1	2017/9/3
141	316520.94	5070000	9	33	47.429	0.529	78.143	20.429	1	2017/9/10
142	316520.94	5070000	8.143	31.143	44	0.543	63.571	20.857	1	2017/9/17
143	316520.94	5070000	8.143	31.857	44.714	0.629	79.286	19.429	1	2017/9/24
144	316520.94	5070000	6.571	25.571	43.571	0.543	70.429	14.714	1	2017/10/1
145	316520.94	5070000	9	29.286	54.286	0.571	85	27.857	1	2017/10/8
146	316520.94	5070000	11.714	40.429	73	0.571	69.286	48.429	1	2017/10/15
147	316520.94	5070000	19.714	60.143	154.143	0.914	90.571	123.286	1	2017/10/22
148	316520.94	5070000	25.143	60.286	169.571	1.043	84.143	113.429	1	2017/10/29
149	316520.94	5070000	24.286	56	241	1.143	75.286	208.857	1	2017/11/5
150	316520.94	5070000	23.286	44.143	127	1.071	75.143	93.571	1	2017/11/12
151	316520.94	5070000	21	30.286	51.714	0.671	56.714	33.429	1	2017/11/19
152	316520.94	5070000	33.714	37	80.143	0.843	51.143	52.714	1	2017/11/26
153	316520.94	5070000	32.143	32.143	74	0.829	56	40.286	1	2017/12/3
154	316520.94	5070000	43.429	43.571	89.143	1.1	45.571	64.286	1	2017/12/10
155	316520.94	5070000	52.429	45	77	1.057	51.857	63	1	2017/12/17
156	316520.94	5070000	56.571	54.571	98.143	1.1	49.571	82.143	1	2017/12/24
157	316520.94	5070000	62	56.429	114.714	1.329	48	97.857	1	2017/12/31
158	316520.94	5070000	57.714	57.857	130	1.3	43	106.286	1	2018/1/7
159	316520.94	5070000	53	47.714	85.571	1	53.143	70.429	1	2018/1/14
160	316520.94	5070000	53.571	54.286	107.571	1.143	55.857	89	1	2018/1/21
161	316520.94	5070000	49.571	42.429	75.714	1.043	53.143	61.857	1	2018/1/28
162	316520.94	5070000	59	60.286	118.857	1.314	60.286	101.286	1	2018/2/4
163	316520.94	5070000	37.143	44.286	91	1.229	68.143	67.571	1	2018/2/11
164	316520.94	5070000	42.714	37.857	77	1.129	75.857	58.429	1	2018/2/18
165	316520.94	5070000	39	40.429	67	1.071	84.286	50.857	1	2018/2/25
166	316520.94	5070000	38.143	43.714	70.571	0.9	83.571	53	1	2018/3/4
167	316520.94	5070000	37.429	49.571	72.286	1.086	103.143	60.714	1	2018/3/11
168	316520.94	5070000	32.571	44.714	62.857	1	89.429	49.571	1	2018/3/18
169	316520.94	5070000	27.571	47.143	78.714	0.914	105.857	58	1	2018/3/25
170	316520.94	5070000	20.571	42.714	181	0.886	135.714	81	1	2018/4/1
171	316520.94	5070000	17.857	35.857	103	0.929	103.143	78.429	1	2018/4/8
172	316520.94	5070000	16.143	37.857	69.429	0.8	93	57.143	1	2018/4/15
173	316520.94	5070000	17.143	40.857	82.714	0.829	132	47.857	1	2018/4/22
174	316520.94	5070000	11.714	44.143	93	0.771	138.429	44.143	1	2018/4/29
175	316520.94	5070000	6.286	32	59	0.6	111.286	24.571	1	2018/5/6
176	316520.94	5070000	9.571	40.714	70.571	0.671	131.714	34.286	1	2018/5/13
177	316520.94	5070000	9.143	30.714	87.286	0.757	138	33.143	1	2018/5/20
178	316520.94	5070000	7.571	32.429	61.143	0.629	106	25.857	1	2018/5/27
179	316520.94	5070000	8.857	36.286	66.571	0.671	166.143	31.714	1	2018/6/3
180	316520.94	5070000	6.714	28.143	44	0.614	120.429	19.714	1	2018/6/10
181	316520.94	5070000	6	30.571	31.429	0.6	125.286	14.714	1	2018/6/17
182	316520.94	5070000	5.143	32	33.857	0.643	100.714	13.286	1	2018/6/24
183	316520.94	5070000	6.286	33.857	37.429	0.657	134.429	17.429	1	2018/7/1
184	316520.94	5070000	6.286	29.857	30.714	0.571	80.143	10.714	1	2018/7/8
185	316520.94	5070000	5.429	27.143	40.143	0.614	102.857	20	1	2018/7/15
186	316520.94	5070000	6.429	30.429	56.714	0.729	88.857	28.857	1	2018/7/22
187	316520.94	5070000	6.714	31.286	50	0.671	129.571	21.714	1	2018/7/29
188	316520.94	5070000	6.571	26.571	38.714	0.614	101.429	15.429	1	2018/8/5
189	316520.94	5070000	7.714	30.571	39.857	0.614	71.143	13.571	1	2018/8/12
190	316520.94	5070000	6.714	25.857	36.714	0.557	73.714	12.571	1	2018/8/19
191	316520.94	5070000	6.857	24	32.857	0.543	71.571	13.571	1	2018/8/26
192	316520.94	5070000	7.286	23.714	30.429	0.586	50.714	11.857	1	2018/9/2
193	316520.94	5070000	7.143	20.286	22.857	0.529	60.286	8.429	1	2018/9/9
194	316520.94	5070000	7.429	27	38.714	0.614	82.286	16.714	1	2018/9/16
195	316520.94	5070000	7.714	34.571	47.286	0.643	65.857	16.714	1	2018/9/23
196	316520.94	5070000	9.571	41.286	54	0.743	61.429	22	1	2018/9/30
197	316520.94	5070000	9.429	36.429	53.429	0.657	79	20.714	1	2018/10/7
198	316520.94	5070000	9	30.429	42	0.543	62.714	17.857	1	2018/10/14
199	316520.94	5070000	15	48.429	68.714	0.786	65.571	32.429	1	2018/10/21
200	316520.94	5070000	13.143	32.714	49.714	0.714	62.429	25.143	1	2018/10/28
201	316520.94	5070000	17.143	33.857	48.857	0.8	51.143	30	1	2018/11/4
202	316520.94	5070000	19.571	41.286	55.857	0.843	43	34.143	1	2018/11/11
203	316520.94	5070000	20.429	39.857	54.857	0.786	46.714	32.857	1	2018/11/18
204	316520.94	5070000	26.857	40.857	65.143	0.886	46.714	40.143	1	2018/11/25
205	316520.94	5070000	20.429	29.429	62.714	0.7	58.286	29.429	1	2018/12/2
206	316520.94	5070000	22	26.571	42.429	0.757	53.857	23	1	2018/12/9
207	316520.94	5070000	40.571	53.143	140.714	1.3	42.714	115.286	1	2018/12/16
208	316520.94	5070000	33.429	43.429	66.571	0.914	49	50.143	1	2018/12/23
209	316520.94	5070000	29.571	33	48	0.9	50.714	32.143	1	2018/12/30
210	316520.94	5070000	47	51	91	1.3	48	75	1	2018/12/31
211	195328.058	5170000	36.5	28.5	83	0.925	41.25	70.25	2	2015/1/4
212	195328.058	5170000	31.429	28.571	69.143	0.814	51.429	59.143	2	2015/1/11
213	195328.058	5170000	31.714	33.286	68	0.686	50.857	56.286	2	2015/1/18
214	195328.058	5170000	41.714	45.286	130.714	1.071	64.286	109.857	2	2015/1/25
215	195328.058	5170000	26.571	28.571	55.571	0.571	58	43.571	2	2015/2/1
216	195328.058	5170000	26.429	32.143	74.571	0.757	65.571	56.714	2	2015/2/8
217	195328.058	5170000	24.286	31.714	53.429	0.857	68	44.143	2	2015/2/15
218	195328.058	5170000	25.571	23.571	113.286	0.757	70.286	58	2	2015/2/22
219	195328.058	5170000	21.571	26.714	51	0.729	86	44.571	2	2015/3/1
220	195328.058	5170000	24	29.857	59	0.786	90.571	47.857	2	2015/3/8
221	195328.058	5170000	18.143	21.429	41.286	0.6	83.286	27.571	2	2015/3/15
222	195328.058	5170000	15.286	20.714	49.857	0.543	91.857	27.571	2	2015/3/22
223	195328.058	5170000	17.571	25.143	97.857	0.729	100.429	56.571	2	2015/3/29
224	195328.058	5170000	13.143	24.857	67.429	0.614	85.429	51.286	2	2015/4/5
225	195328.058	5170000	13.571	19.571	34.571	0.514	86.429	29	2	2015/4/12
226	195328.058	5170000	12.571	24.571	122	0.657	82.714	52.714	2	2015/4/19
227	195328.058	5170000	9.571	19.714	69	0.5	82.857	30.571	2	2015/4/26
228	195328.058	5170000	10.143	20.857	98.714	0.571	98.143	46.286	2	2015/5/3
229	195328.058	5170000	7.143	17.571	31.429	0.457	69.143	20.571	2	2015/5/10
230	195328.058	5170000	7.143	20.714	33.714	0.6	70	29.429	2	2015/5/17
231	195328.058	5170000	8.571	20.429	41.429	0.557	85.714	31.143	2	2015/5/24
232	195328.058	5170000	11.286	20.286	53.286	0.557	89.286	37.429	2	2015/5/31
233	195328.058	5170000	10.143	20.143	42.714	0.5	72.571	28.429	2	2015/6/7
234	195328.058	5170000	10.429	19.857	33.714	0.529	86	27.571	2	2015/6/14
235	195328.058	5170000	10.714	18	41.857	0.443	84	33.143	2	2015/6/21
236	195328.058	5170000	11.857	20	75.286	0.714	120.429	63.286	2	2015/6/28
237	195328.058	5170000	10.714	16.857	30.857	0.471	82.286	24	2	2015/7/5
238	195328.058	5170000	13.714	20.429	54.143	0.614	136	40.857	2	2015/7/12
239	195328.058	5170000	9	20.571	34.857	0.486	103.429	26.143	2	2015/7/19
240	195328.058	5170000	8.143	18.286	62.429	0.757	108	51.857	2	2015/7/26
241	195328.058	5170000	8.571	19.571	37.429	0.657	90.286	26.714	2	2015/8/2
242	195328.058	5170000	8.571	16.571	50.286	0.586	106.143	37.857	2	2015/8/9
243	195328.058	5170000	9.286	17.429	34.857	0.486	91.571	25.143	2	2015/8/16
244	195328.058	5170000	9.857	15.571	40.857	0.514	95	29.143	2	2015/8/23
245	195328.058	5170000	8.857	15.714	27.714	0.329	72.714	19.714	2	2015/8/30
246	195328.058	5170000	10.429	23.571	36.286	0.414	90	21.714	2	2015/9/6
247	195328.058	5170000	9.857	24.429	34.286	0.457	76.143	22	2	2015/9/13
248	195328.058	5170000	11.714	22.714	55.857	0.529	120.571	30.714	2	2015/9/20
249	195328.058	5170000	7.286	18.714	27.143	0.3	67	19	2	2015/9/27
250	195328.058	5170000	8.857	21.429	38.857	0.386	77.857	20	2	2015/10/4
251	195328.058	5170000	10.286	24	74.714	0.514	91.143	50	2	2015/10/11
252	195328.058	5170000	12.286	23.286	61.286	0.543	95.143	39.286	2	2015/10/18
253	195328.058	5170000	13.571	24.429	49.714	0.443	70.714	24.571	2	2015/10/25
254	195328.058	5170000	15.143	26	80	0.614	69.714	52	2	2015/11/1
255	195328.058	5170000	20.571	39.286	211.857	1.114	77.286	179.429	2	2015/11/8
256	195328.058	5170000	19.714	35.143	143	1.057	65.857	125.286	2	2015/11/15
257	195328.058	5170000	19.857	24.714	39.571	0.457	52.429	30.857	2	2015/11/22
258	195328.058	5170000	22.857	28.714	53.286	0.586	57.429	42.286	2	2015/11/29
259	195328.058	5170000	25	25.571	56.857	0.586	52.714	45	2	2015/12/6
260	195328.058	5170000	47.571	50.857	101.429	1.214	54.571	81.857	2	2015/12/13
261	195328.058	5170000	41.429	47	66.571	1.071	44.143	53.286	2	2015/12/20
262	195328.058	5170000	34.429	39.571	42.429	0.914	47.857	35.286	2	2015/12/27
263	195328.058	5170000	43.143	50.429	84.857	1.229	44.571	72	2	2016/1/3
264	195328.058	5170000	28.143	30.714	43.429	0.743	49.429	32.571	2	2016/1/10
265	195328.058	5170000	33.571	40.571	70.571	0.843	54.429	60.143	2	2016/1/17
266	195328.058	5170000	25.143	32.571	57.714	0.729	50.857	49.143	2	2016/1/24
267	195328.058	5170000	28.571	29.714	44.571	0.629	55.143	34.286	2	2016/1/31
268	195328.058	5170000	26.429	32.429	61.857	0.757	71.714	47.714	2	2016/2/7
269	195328.058	5170000	21.286	23	74.857	0.786	79.857	59.571	2	2016/2/14
270	195328.058	5170000	16.857	24.286	40.143	0.614	78.571	31.571	2	2016/2/21
271	195328.058	5170000	21.286	34.571	52.857	0.657	81	42.143	2	2016/2/28
272	195328.058	5170000	17	24.714	85.429	0.557	82.857	45.143	2	2016/3/6
273	195328.058	5170000	14	20.143	42.571	0.343	84.429	23.714	2	2016/3/13
274	195328.058	5170000	17.857	30.571	161.571	0.757	101.429	61.571	2	2016/3/20
275	195328.058	5170000	14.143	24.857	61	0.571	109	49	2	2016/3/27
276	195328.058	5170000	17.143	23.143	85.857	0.7	114.571	52.286	2	2016/4/3
277	195328.058	5170000	11.714	20.286	59.143	0.457	105	25	2	2016/4/10
278	195328.058	5170000	12.571	22.714	69.857	0.714	109.286	49.286	2	2016/4/17
279	195328.058	5170000	11.143	19.429	96.857	0.457	104	29.429	2	2016/4/24
280	195328.058	5170000	13.286	22.714	41.429	0.443	121.571	25.286	2	2016/5/1
281	195328.058	5170000	10.286	24.286	53.429	0.514	120	27.143	2	2016/5/8
282	195328.058	5170000	9.429	20.714	66.429	0.429	130.286	29.714	2	2016/5/15
283	195328.058	5170000	11.571	26.143	118.143	0.629	159	47.714	2	2016/5/22
284	195328.058	5170000	10.143	24.857	41.429	0.486	148.714	21.286	2	2016/5/29
285	195328.058	5170000	8.857	22.143	32.143	0.443	130.429	17	2	2016/6/5
286	195328.058	5170000	8.286	23.286	28.143	0.414	89.857	17.143	2	2016/6/12
287	195328.058	5170000	8	28.714	30.571	0.614	117.143	18.143	2	2016/6/19
288	195328.058	5170000	7.429	28.143	30.857	0.571	97.714	21.429	2	2016/6/26
289	195328.058	5170000	8.429	23.714	40.571	0.471	126.429	25.714	2	2016/7/3
290	195328.058	5170000	10.286	27.429	48.429	0.671	140	29.571	2	2016/7/10
291	195328.058	5170000	10.143	26.571	36.857	0.629	118	22.571	2	2016/7/17
292	195328.058	5170000	9.571	25	45.429	0.686	110.857	33.714	2	2016/7/24
293	195328.058	5170000	7.143	35.571	33	0.7	94	18.143	2	2016/7/31
294	195328.058	5170000	7.571	23.714	31.429	0.686	95.429	14.857	2	2016/8/7
295	195328.058	5170000	9.857	26.286	50.857	0.757	105.143	27.714	2	2016/8/14
296	195328.058	5170000	8.857	27.286	29.143	0.471	92.143	13.714	2	2016/8/21
297	195328.058	5170000	9.857	26.143	34.143	0.543	97.714	15.429	2	2016/8/28
298	195328.058	5170000	7.571	19.571	27.857	0.714	74.143	15.143	2	2016/9/4
299	195328.058	5170000	10.429	22.286	22.714	0.7	68.857	16	2	2016/9/11
300	195328.058	5170000	12	25.429	25.143	0.629	68.143	14.143	2	2016/9/18
301	195328.058	5170000	9.714	27.857	57.714	0.871	87.429	35.143	2	2016/9/25
302	195328.058	5170000	8.714	24.857	42	0.814	75.143	24	2	2016/10/2
303	195328.058	5170000	9	27.429	33.143	0.686	58.857	18.571	2	2016/10/9
304	195328.058	5170000	13.429	32.857	67.286	0.971	76.429	42.714	2	2016/10/16
305	195328.058	5170000	11.714	28.429	35	0.671	55.429	22	2	2016/10/23
306	195328.058	5170000	10.571	31	55.286	0.786	55	36	2	2016/10/30
307	195328.058	5170000	15.714	35.143	135.571	1.1	56	91.143	2	2016/11/6
308	195328.058	5170000	16.143	34.286	69.429	0.843	54	54.571	2	2016/11/13
309	195328.058	5170000	16.286	34.857	54.143	0.943	56	39.143	2	2016/11/20
310	195328.058	5170000	24.714	30.857	78.286	1.129	46.857	60.286	2	2016/11/27
311	195328.058	5170000	20	26.571	60.857	1.286	53.286	43.286	2	2016/12/4
312	195328.058	5170000	24.143	39.571	97	1.086	41.286	76.571	2	2016/12/11
313	195328.058	5170000	24.714	33.143	72.714	0.957	39	53.429	2	2016/12/18
314	195328.058	5170000	26.429	36.429	87.714	0.971	47	59.714	2	2016/12/25
315	195328.058	5170000	25	39.857	82	1.1	43.143	59.571	2	2017/1/1
316	195328.058	5170000	35.857	60.714	189.571	2.386	52.714	151.857	2	2017/1/8
317	195328.058	5170000	15.143	28.571	30.143	0.7	58	19.286	2	2017/1/15
318	195328.058	5170000	23.429	50.143	121.857	1.257	46.143	95.857	2	2017/1/22
319	195328.058	5170000	19.429	29.857	66.429	0.986	58	47.714	2	2017/1/29
320	195328.058	5170000	14.857	27.286	60.286	0.929	63.714	41.714	2	2017/2/5
321	195328.058	5170000	14.143	25.143	44.286	0.671	58.429	30.571	2	2017/2/12
322	195328.058	5170000	14	25.571	65	0.814	67.714	43.714	2	2017/2/19
323	195328.058	5170000	13.429	23.286	39.571	0.743	68.429	27.143	2	2017/2/26
324	195328.058	5170000	14.143	21	37.143	0.686	68.857	23.571	2	2017/3/5
325	195328.058	5170000	12.143	22.429	47.286	0.771	80.571	31.571	2	2017/3/12
326	195328.058	5170000	17.286	31	60.714	0.743	92.571	40.857	2	2017/3/19
327	195328.058	5170000	11.571	32.286	59	0.814	90.571	41.714	2	2017/3/26
328	195328.058	5170000	14.143	33.571	88	0.786	114.857	62.714	2	2017/4/2
329	195328.058	5170000	13.429	22.429	105.857	0.714	118.714	52	2	2017/4/9
330	195328.058	5170000	10.429	21.571	64.286	0.5	102.857	18.714	2	2017/4/16
331	195328.058	5170000	10.143	21.714	58.143	0.671	104.286	35	2	2017/4/23
332	195328.058	5170000	7	20.857	45.714	0.571	105.571	16.714	2	2017/4/30
333	195328.058	5170000	7.143	16.714	349.143	0.571	113.857	63.429	2	2017/5/7
334	195328.058	5170000	6.714	20	102.714	0.514	119	27	2	2017/5/14
335	195328.058	5170000	5.857	23.143	88.429	0.557	124.571	29.286	2	2017/5/21
336	195328.058	5170000	5.714	22.286	41.429	0.4	111.143	19.143	2	2017/5/28
337	195328.058	5170000	6	14.429	31.286	0.357	86.857	16.143	2	2017/6/4
338	195328.058	5170000	5.857	16.714	39.143	0.329	98.714	15.143	2	2017/6/11
339	195328.058	5170000	6.429	21.286	33.286	0.457	121.714	16	2	2017/6/18
340	195328.058	5170000	7.429	17.429	27	0.5	112.571	16.429	2	2017/6/25
341	195328.058	5170000	6.571	16.286	43.571	0.571	150.429	25.143	2	2017/7/2
342	195328.058	5170000	6.143	17.286	40.571	0.686	151.429	26.143	2	2017/7/9
343	195328.058	5170000	7.286	19.857	31.143	0.529	103.143	18.286	2	2017/7/16
344	195328.058	5170000	6.714	16	31.429	0.557	99.286	20	2	2017/7/23
345	195328.058	5170000	7.714	18	24.286	0.486	97.714	15.571	2	2017/7/30
346	195328.058	5170000	7.286	17.143	28.143	0.671	104.714	20.286	2	2017/8/6
347	195328.058	5170000	7.286	12.714	21.571	0.643	89	17.429	2	2017/8/13
348	195328.058	5170000	6.429	12.857	24.286	0.529	88	16.143	2	2017/8/20
349	195328.058	5170000	5.857	12.714	40	0.614	88.429	25.143	2	2017/8/27
350	195328.058	5170000	6.714	19.429	25.571	0.557	70	13.571	2	2017/9/3
351	195328.058	5170000	9	19.857	33.143	0.629	80.714	21.143	2	2017/9/10
352	195328.058	5170000	6.857	19.143	27.571	0.586	63.857	18.286	2	2017/9/17
353	195328.058	5170000	6	19.143	33.857	0.543	83.143	16.143	2	2017/9/24
354	195328.058	5170000	5.714	14.714	30	0.443	69.286	13.714	2	2017/10/1
355	195328.058	5170000	6.857	16.857	36.429	0.529	76.857	20.714	2	2017/10/8
356	195328.058	5170000	8.429	29.286	28.143	0.471	64.571	17.429	2	2017/10/15
357	195328.058	5170000	11.857	42.143	66	0.614	75.571	47.143	2	2017/10/22
358	195328.058	5170000	12.857	39.286	92.571	0.8	79	65.571	2	2017/10/29
359	195328.058	5170000	15.857	38	77.429	0.686	58.143	55.857	2	2017/11/5
360	195328.058	5170000	17	35.857	96.714	0.8	55.714	83.429	2	2017/11/12
361	195328.058	5170000	17	29.286	32.429	0.557	47.429	23	2	2017/11/19
362	195328.058	5170000	31.143	30.857	40	0.614	47.429	29.571	2	2017/11/26
363	195328.058	5170000	27.143	31.429	69.143	0.629	49.143	28.857	2	2017/12/3
364	195328.058	5170000	24.429	32.143	57.143	0.871	45.429	46.429	2	2017/12/10
365	195328.058	5170000	20.143	35	45.143	0.857	46.571	37.857	2	2017/12/17
366	195328.058	5170000	24	39.286	55.857	0.943	45	44.571	2	2017/12/24
367	195328.058	5170000	26.429	39.429	60	0.957	47.286	50.571	2	2017/12/31
368	195328.058	5170000	19.429	35.143	56.143	0.957	47.143	45.143	2	2018/1/7
369	195328.058	5170000	27.429	35.429	77.714	1.029	58.857	66.143	2	2018/1/14
370	195328.058	5170000	30.286	41.429	85.286	1.029	54.857	75	2	2018/1/21
371	195328.058	5170000	17.714	25.286	29.857	0.6	63.143	23	2	2018/1/28
372	195328.058	5170000	21.429	35.714	53.143	0.8	66.857	43.714	2	2018/2/4
373	195328.058	5170000	21.571	31.571	67.286	0.771	71.143	37.857	2	2018/2/11
374	195328.058	5170000	20.857	24.857	42.286	0.686	76.571	30.571	2	2018/2/18
375	195328.058	5170000	18.286	24.286	38.286	0.643	81.143	29.429	2	2018/2/25
376	195328.058	5170000	17.143	23.429	53.571	0.657	90.571	36.714	2	2018/3/4
377	195328.058	5170000	22.714	34.571	51.714	0.771	104.571	42.429	2	2018/3/11
378	195328.058	5170000	17.857	23.857	45.857	0.643	99.571	32.571	2	2018/3/18
379	195328.058	5170000	16	25.429	50.286	0.6	102.857	35.286	2	2018/3/25
380	195328.058	5170000	15.286	26.571	85.857	0.786	117.714	58.571	2	2018/4/1
381	195328.058	5170000	11	20.429	51.429	0.543	89.571	28.286	2	2018/4/8
382	195328.058	5170000	10.857	24.714	50.286	0.6	103	34.143	2	2018/4/15
383	195328.058	5170000	12.714	31.143	48	0.671	121.571	30.571	2	2018/4/22
384	195328.058	5170000	10.429	28.857	56.429	0.529	115	25.143	2	2018/4/29
385	195328.058	5170000	8.429	15.143	40.857	0.443	112.714	22	2	2018/5/6
386	195328.058	5170000	11.286	19.286	53.286	0.486	125.286	25.571	2	2018/5/13
387	195328.058	5170000	10.143	18.429	68.143	0.514	128.571	29.286	2	2018/5/20
388	195328.058	5170000	8.571	14.714	37.714	0.429	99.571	19.286	2	2018/5/27
389	195328.058	5170000	9.714	20.571	48	0.529	141	23.286	2	2018/6/3
390	195328.058	5170000	5.714	16.714	32.571	0.471	115.571	17.143	2	2018/6/10
391	195328.058	5170000	8.286	20.286	30.714	0.543	130	20	2	2018/6/17
392	195328.058	5170000	8.143	15	21.429	0.471	86.429	14.429	2	2018/6/24
393	195328.058	5170000	10.714	15.857	26.714	0.486	124.571	18.286	2	2018/7/1
394	195328.058	5170000	9.143	12.429	26.286	0.5	106.714	16.571	2	2018/7/8
395	195328.058	5170000	7	13	33.143	0.586	104.571	22.857	2	2018/7/15
396	195328.058	5170000	6.143	10.857	44.571	0.643	94.714	36.714	2	2018/7/22
397	195328.058	5170000	5.286	9.571	24.571	0.657	109.143	17.286	2	2018/7/29
398	195328.058	5170000	5.714	8.857	20.286	0.571	91.143	12.857	2	2018/8/5
399	195328.058	5170000	5.429	15.286	21.286	0.529	80.429	14	2	2018/8/12
400	195328.058	5170000	6.286	13.429	21.143	0.471	77.429	11	2	2018/8/19
401	195328.058	5170000	6.857	12.714	21	0.543	80.571	12.714	2	2018/8/26
402	195328.058	5170000	6.714	17.857	21.857	0.557	64.857	13	2	2018/9/2
403	195328.058	5170000	5.429	13.286	18.143	0.429	71.857	10	2	2018/9/9
404	195328.058	5170000	6.571	14.571	34.143	0.543	107.429	16.571	2	2018/9/16
405	195328.058	5170000	7	19.571	26.571	0.471	75.143	11	2	2018/9/23
406	195328.058	5170000	7	25	31.143	0.557	76.429	15.143	2	2018/9/30
407	195328.058	5170000	7.143	17	34.571	0.514	89.286	13.571	2	2018/10/7
408	195328.058	5170000	8.286	20.143	39.714	0.571	62.714	15	2	2018/10/14
409	195328.058	5170000	10.714	30	49.714	0.614	66	22.143	2	2018/10/21
410	195328.058	5170000	8.571	23.857	58.857	0.629	61.714	28.857	2	2018/10/28
411	195328.058	5170000	9.714	21.429	37	0.586	57.429	22.857	2	2018/11/4
412	195328.058	5170000	11.714	29.714	43.857	0.6	46.571	27.143	2	2018/11/11
413	195328.058	5170000	16.286	33.143	47.286	0.614	56.429	29.714	2	2018/11/18
414	195328.058	5170000	17.714	31.429	45.714	0.557	49.714	26.714	2	2018/11/25
415	195328.058	5170000	22.714	22.571	54.143	0.629	57.714	25.286	2	2018/12/2
416	195328.058	5170000	21.714	23	35.429	0.471	57	19.429	2	2018/12/9
417	195328.058	5170000	15.857	40.429	61.714	0.771	45.429	45.571	2	2018/12/16
418	195328.058	5170000	21.286	43.714	59.286	0.629	45.143	39.286	2	2018/12/23
419	195328.058	5170000	14	24.429	36.286	0.443	56.286	20.571	2	2018/12/30
420	195328.058	5170000	15	32	41	0.5	53	31	2	2018/12/31
421	596373.008	5250000	12.5	37.5	162.5	2.35	44	109.75	3	2015/1/4
422	596373.008	5250000	7.571	30	119.571	1.7	47.857	83.571	3	2015/1/11
423	596373.008	5250000	12.143	21	109.286	1.557	67.286	72.429	3	2015/1/18
424	596373.008	5250000	19.714	38.857	199.143	2.857	52.143	139.571	3	2015/1/25
425	596373.008	5250000	19.143	32.714	131.143	1.929	59.571	88.143	3	2015/2/1
426	596373.008	5250000	16.571	38.571	143.429	2.229	56.143	92.571	3	2015/2/8
427	596373.008	5250000	12.714	26	94.429	1.486	69.286	66.143	3	2015/2/15
428	596373.008	5250000	14	24.571	106	1.071	77.143	62.143	3	2015/2/22
429	596373.008	5250000	12.286	29	141.286	1.3	84.429	78.143	3	2015/3/1
430	596373.008	5250000	14	27	99.857	1.086	96	63.857	3	2015/3/8
431	596373.008	5250000	9.429	15.714	79	0.829	89.857	38.857	3	2015/3/15
432	596373.008	5250000	9	18	99.286	1.014	96.714	52.857	3	2015/3/22
433	596373.008	5250000	6.286	22	80.286	0.771	96.429	37.571	3	2015/3/29
434	596373.008	5250000	5.857	22.143	73.429	0.729	86.429	45.143	3	2015/4/5
435	596373.008	5250000	7.714	27	70.143	0.8	92.143	40.571	3	2015/4/12
436	596373.008	5250000	13.143	32.571	104.857	0.929	95	54.286	3	2015/4/19
437	596373.008	5250000	13	27	120.286	0.971	104.429	53.571	3	2015/4/26
438	596373.008	5250000	17.143	23.857	121.714	0.871	127.857	57.571	3	2015/5/3
439	596373.008	5250000	6	10.857	56.143	0.8	94.143	24.143	3	2015/5/10
440	596373.008	5250000	4.714	11.429	46.429	0.557	87.857	25.286	3	2015/5/17
441	596373.008	5250000	4.571	14.286	87.857	0.629	97.143	38.714	3	2015/5/24
442	596373.008	5250000	9.714	18.143	85.286	0.729	96.714	50.571	3	2015/5/31
443	596373.008	5250000	8.143	15.571	64.143	0.643	74.571	41	3	2015/6/7
444	596373.008	5250000	9.857	19	88.857	0.586	96	53.857	3	2015/6/14
445	596373.008	5250000	5.571	18.714	88.571	0.671	111.429	56.143	3	2015/6/21
446	596373.008	5250000	3.571	14.286	83	0.614	99.429	69.429	3	2015/6/28
447	596373.008	5250000	4.143	14.714	74.571	0.729	77.286	48.429	3	2015/7/5
448	596373.008	5250000	5.143	15.714	92.286	0.886	108.571	58.429	3	2015/7/12
449	596373.008	5250000	3.571	11.143	79.429	0.514	90.429	45.429	3	2015/7/19
450	596373.008	5250000	2.714	12.429	96.286	0.929	129.286	61.571	3	2015/7/26
451	596373.008	5250000	2	12	91.857	1	115.857	62	3	2015/8/2
452	596373.008	5250000	2.857	10.143	102.857	1.314	118.571	59.286	3	2015/8/9
453	596373.008	5250000	3.143	5.429	80.571	1.286	76.571	42.571	3	2015/8/16
454	596373.008	5250000	2.286	5.714	73.286	0.586	74.714	47.286	3	2015/8/23
455	596373.008	5250000	2.286	5.429	45	0.5	59.286	28.857	3	2015/8/30
456	596373.008	5250000	5.286	9.286	32.857	0.714	70.714	13.143	3	2015/9/6
457	596373.008	5250000	4.143	11	24.286	0.771	64.429	10	3	2015/9/13
458	596373.008	5250000	7.857	16.286	51	1.071	99.571	21.714	3	2015/9/20
459	596373.008	5250000	4.429	8.143	21.429	0.814	58.143	10.429	3	2015/9/27
460	596373.008	5250000	5.143	7.571	27.286	0.857	66.143	16.143	3	2015/10/4
461	596373.008	5250000	5.714	8.429	35.571	1.014	68.286	25.143	3	2015/10/11
462	596373.008	5250000	10.857	9	67.571	1.357	75.714	43	3	2015/10/18
463	596373.008	5250000	11.286	8.286	38.571	1.3	65.286	24.857	3	2015/10/25
464	596373.008	5250000	9.571	8	59.143	1.3	70.714	47.143	3	2015/11/1
465	596373.008	5250000	6.429	5.143	19.143	1	63.286	12.857	3	2015/11/8
466	596373.008	5250000	20.143	27	78	1.629	48.429	61.286	3	2015/11/15
467	596373.008	5250000	16.714	11.714	40.714	1.086	53.714	30.286	3	2015/11/22
468	596373.008	5250000	17	5.429	35.429	0.886	59.571	28.143	3	2015/11/29
469	596373.008	5250000	19	2.857	47.429	0.957	55.571	32.714	3	2015/12/6
470	596373.008	5250000	39	3.857	77.714	2.929	42.857	67.429	3	2015/12/13
471	596373.008	5250000	23	42.143	36.429	1.8	38	24	3	2015/12/20
472	596373.008	5250000	24.714	32.143	21	1.214	37.571	14.429	3	2015/12/27
473	596373.008	5250000	22	29.286	41.857	1.157	44.286	33.143	3	2016/1/3
474	596373.008	5250000	12.429	16.143	43.286	0.586	54.857	32	3	2016/1/10
475	596373.008	5250000	11.714	17.429	57.429	0.786	55	41.857	3	2016/1/17
476	596373.008	5250000	12.143	11.571	35.429	0.871	57.857	19.714	3	2016/1/24
477	596373.008	5250000	20	18.286	55.143	1.414	57.571	34.429	3	2016/1/31
478	596373.008	5250000	22.429	19.857	51	1.529	69.714	36.714	3	2016/2/7
479	596373.008	5250000	20.857	16	42	1.814	68.143	32.429	3	2016/2/14
480	596373.008	5250000	19.429	15.286	68.714	1.843	64.857	44	3	2016/2/21
481	596373.008	5250000	16.857	13.857	72.714	1.729	73.571	46.286	3	2016/2/28
482	596373.008	5250000	22.143	17	98.857	2.086	73.286	61	3	2016/3/6
483	596373.008	5250000	12.714	7.286	46.143	1.457	81.286	26.286	3	2016/3/13
484	596373.008	5250000	12.571	7.714	53	1.557	84.571	28.714	3	2016/3/20
485	596373.008	5250000	9.143	6.857	44.286	1.586	79.857	19.429	3	2016/3/27
486	596373.008	5250000	10.143	8.429	85.857	1.786	87.571	45.857	3	2016/4/3
487	596373.008	5250000	8.571	6.286	83.857	1.343	94.429	37.857	3	2016/4/10
488	596373.008	5250000	8	6	82	1	92	36	3	2016/4/17
489	596373.008	5250000	7.143	6.857	71.714	1.029	93.286	32.429	3	2016/4/24
490	596373.008	5250000	6	14	49.429	0.986	102.714	35	3	2016/5/1
491	596373.008	5250000	9	13.429	50.429	0.914	104.714	37	3	2016/5/8
492	596373.008	5250000	5.143	15.714	65.714	1	110.857	34.286	3	2016/5/15
493	596373.008	5250000	8.143	17.714	91.714	1.171	149	45	3	2016/5/22
494	596373.008	5250000	4.571	14.714	61.714	0.9	100	40.143	3	2016/5/29
495	596373.008	5250000	4.143	15.143	53.429	0.643	81	37.714	3	2016/6/5
496	596373.008	5250000	3.571	9.857	56	0.1	80.143	36.429	3	2016/6/12
497	596373.008	5250000	3.143	10	50.714	0.171	80.143	39.571	3	2016/6/19
498	596373.008	5250000	3.143	11.286	59.857	0.4	90.286	44.571	3	2016/6/26
499	596373.008	5250000	4.714	13.714	83.714	0.6	97.857	47.429	3	2016/7/3
500	596373.008	5250000	5.286	10.429	84.571	0.271	106.143	49.286	3	2016/7/10
501	596373.008	5250000	2.143	7.714	53.143	0.314	63.143	29.286	3	2016/7/17
502	596373.008	5250000	2.857	12.714	82	0.514	86.714	37.571	3	2016/7/24
503	596373.008	5250000	3	10	61.571	0.529	78.143	42.571	3	2016/7/31
504	596373.008	5250000	3.143	9	59.571	0.514	62.571	25.714	3	2016/8/7
505	596373.008	5250000	3.857	12.429	82.286	0.6	78.143	36.571	3	2016/8/14
506	596373.008	5250000	3.714	8.571	59.571	0.543	70.857	21.857	3	2016/8/21
507	596373.008	5250000	4	9.429	58	0.514	65	20.857	3	2016/8/28
508	596373.008	5250000	2.857	6	45.286	0.543	54.714	24.286	3	2016/9/4
509	596373.008	5250000	2.571	6.429	45.714	0.386	46.571	17.429	3	2016/9/11
510	596373.008	5250000	3.714	8	54	0.629	46.571	22.143	3	2016/9/18
511	596373.008	5250000	6.429	13	98.571	0.7	85.571	45.714	3	2016/9/25
512	596373.008	5250000	7	11.714	59.429	0.586	62	31.143	3	2016/10/2
513	596373.008	5250000	5.714	8.143	45.143	0.457	58	23.714	3	2016/10/9
514	596373.008	5250000	11.857	24.143	109	1.014	73.857	43	3	2016/10/16
515	596373.008	5250000	7.857	13.857	42.143	0.629	55	22.429	3	2016/10/23
516	596373.008	5250000	11	16.143	64.571	0.729	62.429	36.571	3	2016/10/30
517	596373.008	5250000	11.286	18.714	96.857	0.8	61.714	61.429	3	2016/11/6
518	596373.008	5250000	10.286	22.143	114	0.914	49.714	61	3	2016/11/13
519	596373.008	5250000	12	18.143	67.143	0.571	54.571	40.143	3	2016/11/20
520	596373.008	5250000	17.857	27.286	91.714	1.157	54.429	56.143	3	2016/11/27
521	596373.008	5250000	14.429	25.429	79.429	1.171	51	48.286	3	2016/12/4
522	596373.008	5250000	16.857	28.571	117.286	1.329	46.286	71.143	3	2016/12/11
523	596373.008	5250000	15.286	19.714	68	0.914	51	40.143	3	2016/12/18
524	596373.008	5250000	17.571	30	101.714	1.343	48	58.143	3	2016/12/25
525	596373.008	5250000	18.857	26.714	105	1.357	42.571	63.714	3	2017/1/1
526	596373.008	5250000	27.857	47.857	196	2.171	34.857	120.143	3	2017/1/8
527	596373.008	5250000	12.143	13.429	50.429	0.786	55.571	26.857	3	2017/1/15
528	596373.008	5250000	20.571	27.143	133	1.443	48.857	83	3	2017/1/22
529	596373.008	5250000	16.429	20.571	83.571	0.929	59.286	51	3	2017/1/29
530	596373.008	5250000	13.571	19	71.714	0.857	64.143	42.857	3	2017/2/5
531	596373.008	5250000	10.143	14.286	48.571	0.643	62.714	30	3	2017/2/12
532	596373.008	5250000	12.429	20	65.714	0.757	69.143	39.857	3	2017/2/19
533	596373.008	5250000	11	19.714	58.571	0.729	75.286	35.429	3	2017/2/26
534	596373.008	5250000	11	21.429	67.286	0.771	72.143	38.714	3	2017/3/5
535	596373.008	5250000	9.857	14	47.286	0.514	79	26.143	3	2017/3/12
536	596373.008	5250000	10.857	22.143	65.857	0.814	82.571	34.857	3	2017/3/19
537	596373.008	5250000	7.429	16.857	54.571	0.686	84	25.429	3	2017/3/26
538	596373.008	5250000	9.143	22.714	81	0.886	93.571	36.286	3	2017/4/2
539	596373.008	5250000	10.857	25.571	108.571	0.829	99	52.714	3	2017/4/9
540	596373.008	5250000	9	20	88.571	0.7	93	36.143	3	2017/4/16
541	596373.008	5250000	6.571	19.857	57	0.657	83	32	3	2017/4/23
542	596373.008	5250000	6.429	14.857	33.143	0.571	82.714	18.857	3	2017/4/30
543	596373.008	5250000	8.714	16.429	73.429	0.486	97.714	24.714	3	2017/5/7
544	596373.008	5250000	6.571	15.571	56	0.557	95.429	20.714	3	2017/5/14
545	596373.008	5250000	6.429	14.286	57.429	0.514	109.571	17.429	3	2017/5/21
546	596373.008	5250000	5.714	16.571	52.857	0.614	91.714	16.286	3	2017/5/28
547	596373.008	5250000	5.143	11	27.286	0.386	68.143	13	3	2017/6/4
548	596373.008	5250000	5.857	14.286	32.714	0.429	75.143	14.714	3	2017/6/11
549	596373.008	5250000	7.286	18	47.286	0.486	90.571	15.571	3	2017/6/18
550	596373.008	5250000	5.429	10.857	26.857	0.371	58	15	3	2017/6/25
551	596373.008	5250000	6.286	15.143	36	0.471	53.714	19.571	3	2017/7/2
552	596373.008	5250000	7.714	13.857	54.143	0.571	94.286	26	3	2017/7/9
553	596373.008	5250000	7.286	13.429	28.714	0.514	85.143	21.286	3	2017/7/16
554	596373.008	5250000	6.857	15.429	33.571	0.543	62.429	19.857	3	2017/7/23
555	596373.008	5250000	6.143	12.286	33.571	0.486	58.857	15.857	3	2017/7/30
556	596373.008	5250000	6.286	13	18.571	0.557	55.143	10.857	3	2017/8/6
557	596373.008	5250000	6.286	10.857	21.571	0.443	46.714	11.143	3	2017/8/13
558	596373.008	5250000	7.429	16.571	59.429	0.529	64.286	16.857	3	2017/8/20
559	596373.008	5250000	8.143	13.857	49.429	0.514	73.143	26.286	3	2017/8/27
560	596373.008	5250000	7.429	13.571	30.714	0.457	53.286	15.429	3	2017/9/3
561	596373.008	5250000	7.286	15.714	40.571	0.557	66.857	16.857	3	2017/9/10
562	596373.008	5250000	7	14	35.429	0.571	54.286	15.143	3	2017/9/17
563	596373.008	5250000	7.714	18.571	40.714	0.6	75.571	16.714	3	2017/9/24
564	596373.008	5250000	8.571	16.286	38.429	0.657	65.143	15.429	3	2017/10/1
565	596373.008	5250000	9	21.571	45.857	0.8	63.286	22.143	3	2017/10/8
566	596373.008	5250000	8.714	17.857	40.571	0.629	69.571	21.571	3	2017/10/15
567	596373.008	5250000	11.143	20	98	0.871	72.714	68.857	3	2017/10/22
568	596373.008	5250000	14	31.857	142.143	1.157	72.571	83.286	3	2017/10/29
569	596373.008	5250000	13.571	27.286	124.714	1.086	66.429	68.571	3	2017/11/5
570	596373.008	5250000	13.714	27.429	109.286	1.071	53.714	68.714	3	2017/11/12
571	596373.008	5250000	12.571	18.429	53.143	0.743	58	26.714	3	2017/11/19
572	596373.008	5250000	14.857	19.714	50.714	0.714	62.286	26.429	3	2017/11/26
573	596373.008	5250000	14.571	25.714	69.429	0.943	63.429	37.286	3	2017/12/3
574	596373.008	5250000	19.714	30.714	96	1.414	47.286	56	3	2017/12/10
575	596373.008	5250000	16.714	20.429	56.286	0.9	63.429	30.857	3	2017/12/17
576	596373.008	5250000	22.143	36.286	113.571	1.586	45	68.143	3	2017/12/24
577	596373.008	5250000	10	16	40.429	0.714	66.714	21	3	2017/12/31
578	596373.008	5250000	16.143	21.571	60.571	0.929	68	35.714	3	2018/1/7
579	596373.008	5250000	17.143	23.286	62	0.871	64.286	34.429	3	2018/1/14
580	596373.008	5250000	19.286	33.286	114.429	1.529	59	64.429	3	2018/1/21
581	596373.008	5250000	13.429	13.714	44.286	0.657	67.571	24.143	3	2018/1/28
582	596373.008	5250000	18.286	26.571	89.857	0.986	69.429	50.143	3	2018/2/4
583	596373.008	5250000	15.429	20	66.857	0.786	75.286	35.857	3	2018/2/11
584	596373.008	5250000	15.571	12.714	47.714	0.7	85.429	27.857	3	2018/2/18
585	596373.008	5250000	14.143	16.429	59.857	0.843	87.571	32.571	3	2018/2/25
586	596373.008	5250000	12.857	16.286	64.714	0.729	87	28.429	3	2018/3/4
587	596373.008	5250000	16.143	20.429	70.571	0.929	91.571	35.857	3	2018/3/11
588	596373.008	5250000	16.429	18.429	61.429	0.757	103	31.857	3	2018/3/18
589	596373.008	5250000	14	21.429	75.286	0.914	107.286	35.429	3	2018/3/25
590	596373.008	5250000	9.429	18.429	103.714	0.857	117	38	3	2018/4/1
591	596373.008	5250000	8	12.429	64.571	0.629	108.714	30	3	2018/4/8
592	596373.008	5250000	8.571	15.714	53.429	0.643	106.571	27.286	3	2018/4/15
593	596373.008	5250000	9.857	20.714	108.429	0.8	120.714	40.143	3	2018/4/22
594	596373.008	5250000	11.286	24.857	100.571	0.829	135.857	45.429	3	2018/4/29
595	596373.008	5250000	7.429	13.143	57.714	0.586	115.429	21	3	2018/5/6
596	596373.008	5250000	8.857	14.571	51.857	0.671	123.143	17.714	3	2018/5/13
597	596373.008	5250000	9.429	17.429	65	0.743	123.429	22.571	3	2018/5/20
598	596373.008	5250000	9.714	15.857	52.857	0.643	106.143	17.571	3	2018/5/27
599	596373.008	5250000	10.286	21.143	94.286	0.729	146.571	37.429	3	2018/6/3
600	596373.008	5250000	8.571	16.714	40.857	0.543	105.857	16.571	3	2018/6/10
601	596373.008	5250000	7.714	14.286	32.286	0.514	90.571	13.429	3	2018/6/17
602	596373.008	5250000	9.571	12.286	28.571	0.543	79.714	12.286	3	2018/6/24
603	596373.008	5250000	9.857	16.714	35.571	0.643	89.143	16.143	3	2018/7/1
604	596373.008	5250000	8.286	13.286	32.857	0.514	77.571	12.857	3	2018/7/8
605	596373.008	5250000	6.571	20.143	38.429	0.686	85.714	19	3	2018/7/15
606	596373.008	5250000	6.571	18.714	42.286	0.671	80.286	21	3	2018/7/22
607	596373.008	5250000	6.143	15	40.714	0.7	78.429	18.714	3	2018/7/29
608	596373.008	5250000	6.143	12.714	37.857	0.629	63	15.857	3	2018/8/5
609	596373.008	5250000	6.857	14	37.286	0.6	63.429	14.857	3	2018/8/12
610	596373.008	5250000	7.714	14.429	44.429	0.614	65.857	17.286	3	2018/8/19
611	596373.008	5250000	7.286	11.429	33.429	0.586	66.143	14.286	3	2018/8/26
612	596373.008	5250000	7.571	11.857	37	0.571	52.857	13.857	3	2018/9/2
613	596373.008	5250000	8.143	10	25.714	0.486	53.286	11.714	3	2018/9/9
614	596373.008	5250000	11	18.143	54.429	0.657	82.143	21	3	2018/9/16
615	596373.008	5250000	10	14.429	60	0.643	66.429	17.714	3	2018/9/23
616	596373.008	5250000	9.286	18.714	59.571	0.629	70.857	20.714	3	2018/9/30
617	596373.008	5250000	12.143	22	98.286	0.743	79.286	26.286	3	2018/10/7
618	596373.008	5250000	13	17	55.571	0.586	70.429	19.286	3	2018/10/14
619	596373.008	5250000	12.714	18.286	69.143	0.757	65.143	20.143	3	2018/10/21
620	596373.008	5250000	13.857	22	63.286	0.743	54.286	23.429	3	2018/10/28
621	596373.008	5250000	14.286	16.714	48.714	0.586	65.857	22	3	2018/11/4
622	596373.008	5250000	12	20	60.143	0.7	55.571	25	3	2018/11/11
623	596373.008	5250000	10.714	24.286	54	0.743	50.571	28.571	3	2018/11/18
624	596373.008	5250000	15.857	31.429	101.857	1.043	46.286	47.857	3	2018/11/25
625	596373.008	5250000	15.571	20.857	66.429	0.686	52.286	28.857	3	2018/12/2
626	596373.008	5250000	12.286	12.286	46	0.6	59.714	23.571	3	2018/12/9
627	596373.008	5250000	16.857	29.143	109.429	1.157	54.857	52.429	3	2018/12/16
628	596373.008	5250000	17.857	30.857	100.429	1.114	51.143	50.286	3	2018/12/23
629	596373.008	5250000	10.857	11.286	42.286	0.6	69.429	22.429	3	2018/12/30
630	596373.008	5250000	8	5	30	0.6	80	15	3	2018/12/31
631	391997.366	5570000	44	29.75	73.75	0.85	41.25	43.75	4	2015/1/4
632	391997.366	5570000	38.143	26	48.571	0.571	49	27.714	4	2015/1/11
633	391997.366	5570000	38.143	26.286	54.286	0.529	54.571	32	4	2015/1/18
634	391997.366	5570000	47.714	33.714	97.143	0.957	46.286	61.571	4	2015/1/25
635	391997.366	5570000	38.857	31	64.143	0.757	50.143	38.571	4	2015/2/1
636	391997.366	5570000	29.857	23.714	49.857	0.571	66.429	28.714	4	2015/2/8
637	391997.366	5570000	30.143	20.286	40.143	0.443	76.143	21.571	4	2015/2/15
638	391997.366	5570000	46.429	32.143	68.857	0.571	83.571	40.571	4	2015/2/22
639	391997.366	5570000	45.857	37	69.143	0.657	91	41.286	4	2015/3/1
640	391997.366	5570000	39.714	23.286	59.714	0.557	99.143	36.429	4	2015/3/8
641	391997.366	5570000	30	20.286	44.143	0.414	99	22	4	2015/3/15
642	391997.366	5570000	28.429	21.143	57.286	0.443	104.143	29.429	4	2015/3/22
643	391997.366	5570000	18.857	19.714	53.571	0.614	101.429	23.143	4	2015/3/29
644	391997.366	5570000	12.714	14.143	49	0.243	92.429	19.857	4	2015/4/5
645	391997.366	5570000	18	18.143	47	0.314	92.571	24	4	2015/4/12
646	391997.366	5570000	19.714	14.143	65	0.3	98.429	29.857	4	2015/4/19
647	391997.366	5570000	13.571	16	43.143	0.271	93.429	19	4	2015/4/26
648	391997.366	5570000	14.857	17.714	66.857	0.329	106	29.571	4	2015/5/3
649	391997.366	5570000	8.571	15.571	27.571	0.214	93.857	13.571	4	2015/5/10
650	391997.366	5570000	11.429	15.857	37	0.329	88.857	21.714	4	2015/5/17
651	391997.366	5570000	8.286	12.429	22.714	0.2	94.857	17.429	4	2015/5/24
652	391997.366	5570000	9	11.143	30.857	0.171	69.714	19.714	4	2015/5/31
653	391997.366	5570000	8.143	14.857	38.857	0.214	74.286	20.143	4	2015/6/7
654	391997.366	5570000	8.714	15.143	41.429	0.286	89.571	23.714	4	2015/6/14
655	391997.366	5570000	9.857	13.286	69.286	0.386	92	37.714	4	2015/6/21
656	391997.366	5570000	8.714	13.286	57.429	0.3	85.429	27.286	4	2015/6/28
657	391997.366	5570000	10.857	11.857	44	0.271	67.143	17.714	4	2015/7/5
658	391997.366	5570000	12.571	13	62.571	0.371	120.143	27.429	4	2015/7/12
659	391997.366	5570000	13	13.143	56.429	0.229	96.286	20.143	4	2015/7/19
660	391997.366	5570000	12.714	12.857	77.143	0.757	125.143	33.429	4	2015/7/26
661	391997.366	5570000	11.429	9.143	62.143	0.386	68.714	30.714	4	2015/8/2
662	391997.366	5570000	9.714	13.286	53.286	0.414	74.429	25.571	4	2015/8/9
663	391997.366	5570000	12.286	15.571	49.857	0.414	88.429	21.857	4	2015/8/16
664	391997.366	5570000	10.143	8.571	38.429	0.457	74.714	22.857	4	2015/8/23
665	391997.366	5570000	12.571	10.286	42.571	0.329	58.714	23.429	4	2015/8/30
666	391997.366	5570000	14.857	12.429	34.429	0.257	68.714	12.857	4	2015/9/6
667	391997.366	5570000	14.714	12.429	29.429	0.371	54.143	12.571	4	2015/9/13
668	391997.366	5570000	14.429	13.857	36.857	0.357	87.143	12.429	4	2015/9/20
669	391997.366	5570000	13.571	10.714	18.143	0.243	40	7	4	2015/9/27
670	391997.366	5570000	15.429	10.429	22.857	0.257	64.714	9.143	4	2015/10/4
671	391997.366	5570000	15	13	41.714	0.357	82.143	20.429	4	2015/10/11
672	391997.366	5570000	20.571	21.429	58.571	0.486	65.857	31.571	4	2015/10/18
673	391997.366	5570000	22.714	16.143	43.857	0.271	64	21.857	4	2015/10/25
674	391997.366	5570000	17.857	12.286	54.571	0.457	63	42	4	2015/11/1
675	391997.366	5570000	19.429	12.286	58.429	0.629	58.714	24.286	4	2015/11/8
676	391997.366	5570000	18.429	13.571	76.571	0.714	53.714	30.857	4	2015/11/15
677	391997.366	5570000	15.571	9	19.286	0.386	53.857	15.857	4	2015/11/22
678	391997.366	5570000	19.143	10.571	32.143	0.486	52.429	19.857	4	2015/11/29
679	391997.366	5570000	20.143	10.429	49.143	0.471	43.286	38.143	4	2015/12/6
680	391997.366	5570000	35.143	17.143	68.857	0.857	37	60.143	4	2015/12/13
681	391997.366	5570000	40.143	26.143	39.857	0.771	34.286	27.286	4	2015/12/20
682	391997.366	5570000	40.286	20.571	32	0.743	38.857	25.286	4	2015/12/27
683	391997.366	5570000	50.571	27.286	30.286	0.814	42.286	24.143	4	2016/1/3
684	391997.366	5570000	33.571	14.286	20.143	0.471	53.857	15	4	2016/1/10
685	391997.366	5570000	45.857	20.143	28.143	0.586	50.571	22.143	4	2016/1/17
686	391997.366	5570000	40.429	16.143	28.143	0.529	52	22.429	4	2016/1/24
687	391997.366	5570000	45	18.714	33.857	0.614	50.429	28.714	4	2016/1/31
688	391997.366	5570000	49.143	23	33.143	0.557	49.429	27.286	4	2016/2/7
689	391997.366	5570000	43	18.571	38.143	0.6	52.857	29.571	4	2016/2/14
690	391997.366	5570000	39.857	16.429	31.143	0.514	50.143	23.714	4	2016/2/21
691	391997.366	5570000	39.429	18	29.429	0.5	54.429	23.714	4	2016/2/28
692	391997.366	5570000	42.143	23.571	46.571	0.571	57.429	33.571	4	2016/3/6
693	391997.366	5570000	27.571	15.143	30	0.357	70.857	16.571	4	2016/3/13
694	391997.366	5570000	28.143	23.429	30.286	0.471	76.857	19.714	4	2016/3/20
695	391997.366	5570000	21.286	16.714	26.286	0.486	81.857	15	4	2016/3/27
696	391997.366	5570000	18.429	15.429	33.429	0.457	71.714	19.714	4	2016/4/3
697	391997.366	5570000	21.286	17	33.857	0.286	70.429	20.143	4	2016/4/10
698	391997.366	5570000	23.286	20.429	33.143	0.271	79.571	22.143	4	2016/4/17
699	391997.366	5570000	21.143	18.714	33.429	0.257	75.714	15.857	4	2016/4/24
700	391997.366	5570000	18.571	19	36.143	0.271	81	22.429	4	2016/5/1
701	391997.366	5570000	19	24.429	38.857	0.314	95.714	31	4	2016/5/8
702	391997.366	5570000	20.429	18.429	45.714	0.314	95.714	27.143	4	2016/5/15
703	391997.366	5570000	22.571	19.286	73	0.443	112.429	31.429	4	2016/5/22
704	391997.366	5570000	23.143	17	37.857	0.257	76.286	25.143	4	2016/5/29
705	391997.366	5570000	22.429	17	30.143	0.571	78	16	4	2016/6/5
706	391997.366	5570000	21.571	16	26	0.586	61.429	13.714	4	2016/6/12
707	391997.366	5570000	20	17	23.571	0.6	64.571	14.429	4	2016/6/19
708	391997.366	5570000	20.857	15	29.143	0.529	67.857	14.714	4	2016/6/26
709	391997.366	5570000	21.571	15.857	30.429	0.571	69.143	14.857	4	2016/7/3
710	391997.366	5570000	20.429	15.286	34.571	0.6	76.429	15.857	4	2016/7/10
711	391997.366	5570000	21.429	16.714	34	0.557	64.571	13.857	4	2016/7/17
712	391997.366	5570000	18.857	16.857	35	0.7	80.143	18.286	4	2016/7/24
713	391997.366	5570000	20.286	15.714	29	0.629	57.429	12.286	4	2016/7/31
714	391997.366	5570000	20	15.286	31.714	0.629	59	16	4	2016/8/7
715	391997.366	5570000	20	15.429	36.429	0.657	57.714	17.857	4	2016/8/14
716	391997.366	5570000	21	14.857	36.857	0.514	51.714	12	4	2016/8/21
717	391997.366	5570000	19.857	15	34.714	0.514	56	12.286	4	2016/8/28
718	391997.366	5570000	18.857	12.857	33.143	0.543	35.857	11	4	2016/9/4
719	391997.366	5570000	18	14.286	34.571	0.514	35.143	10.286	4	2016/9/11
720	391997.366	5570000	19.143	18.286	37.286	0.543	50.429	12.857	4	2016/9/18
721	391997.366	5570000	18.571	22.143	57.857	0.829	62.571	43.714	4	2016/9/25
722	391997.366	5570000	22.429	18.286	47	0.629	52.714	29	4	2016/10/2
723	391997.366	5570000	22.286	14.571	31.857	0.257	51.286	13.429	4	2016/10/9
724	391997.366	5570000	23.286	17.286	41.571	0.357	61.286	20.429	4	2016/10/16
725	391997.366	5570000	22.286	16	30	0.329	51.857	16.857	4	2016/10/23
726	391997.366	5570000	19.714	13.429	28.143	0.314	52.714	17.714	4	2016/10/30
727	391997.366	5570000	22.571	17.143	34.714	0.329	55	24.429	4	2016/11/6
728	391997.366	5570000	23	19.857	43.429	0.514	52.571	32.714	4	2016/11/13
729	391997.366	5570000	25.714	25.429	38.714	0.629	51.857	31.429	4	2016/11/20
730	391997.366	5570000	30.857	27	54.286	0.629	71.286	41.571	4	2016/11/27
731	391997.366	5570000	25.429	21	52	0.643	56.143	35.571	4	2016/12/4
732	391997.366	5570000	49.143	28.143	60.143	0.8	42	43.429	4	2016/12/11
733	391997.366	5570000	19.286	15.571	41.429	0.657	53.714	25.714	4	2016/12/18
734	391997.366	5570000	34.286	23	60	0.871	48.571	42.714	4	2016/12/25
735	391997.366	5570000	34.286	20.857	56.857	0.714	53.857	38.857	4	2017/1/1
736	391997.366	5570000	62.429	32.714	93.286	0.957	43.286	71.857	4	2017/1/8
737	391997.366	5570000	14.857	10	32.429	0.3	61	18.143	4	2017/1/15
738	391997.366	5570000	36.429	23.286	47	0.786	57	31.714	4	2017/1/22
739	391997.366	5570000	29.857	19.714	57.143	0.657	66.143	39.286	4	2017/1/29
740	391997.366	5570000	19.143	18	42.857	0.614	68	28.286	4	2017/2/5
741	391997.366	5570000	12.286	12.429	34.143	0.429	73.857	18.429	4	2017/2/12
742	391997.366	5570000	25.571	21.714	47.429	0.686	76.857	31.429	4	2017/2/19
743	391997.366	5570000	23.429	18.714	37.857	0.657	75.143	27.571	4	2017/2/26
744	391997.366	5570000	19.714	16	38.714	0.557	73.143	29.143	4	2017/3/5
745	391997.366	5570000	12.857	13.857	31.286	0.471	86.429	19.429	4	2017/3/12
746	391997.366	5570000	20.857	22.143	41.429	0.586	81.714	26.714	4	2017/3/19
747	391997.366	5570000	11.429	12.714	37	0.471	91.429	23	4	2017/3/26
748	391997.366	5570000	15.571	21	75.429	0.657	103.714	52.714	4	2017/4/2
749	391997.366	5570000	15.714	14	62.429	0.714	95.429	47.429	4	2017/4/9
750	391997.366	5570000	15.429	12.571	39.714	0.586	81.571	24	4	2017/4/16
751	391997.366	5570000	7.429	9.143	30.714	0.643	80.857	18.571	4	2017/4/23
752	391997.366	5570000	9.143	10.286	25.714	0.686	84.857	13.857	4	2017/4/30
753	391997.366	5570000	8	10.857	136.429	0.629	99.429	30.429	4	2017/5/7
754	391997.366	5570000	7.286	12.286	33.857	0.571	89.714	16.857	4	2017/5/14
755	391997.366	5570000	7.143	14.571	37	0.571	86.429	15.857	4	2017/5/21
756	391997.366	5570000	6.429	12.286	35.143	0.543	96.286	15.143	4	2017/5/28
757	391997.366	5570000	10.714	11.286	25.571	0.357	63.143	14.143	4	2017/6/4
758	391997.366	5570000	10.143	12.143	42.571	0.514	81.571	14.143	4	2017/6/11
759	391997.366	5570000	11.857	16.857	32.857	0.5	92.143	19	4	2017/6/18
760	391997.366	5570000	10.714	14	36.429	0.6	75.143	16.143	4	2017/6/25
761	391997.366	5570000	11.429	12.429	36.857	0.7	80.571	17.714	4	2017/7/2
762	391997.366	5570000	12.429	16.286	52.714	0.771	160.429	25.286	4	2017/7/9
763	391997.366	5570000	11.286	12	28	0.771	83.143	15.286	4	2017/7/16
764	391997.366	5570000	11.429	11	29	0.671	84.429	16.714	4	2017/7/23
765	391997.366	5570000	11.714	10.571	32.571	0.571	80	20.143	4	2017/7/30
766	391997.366	5570000	10.714	11.857	28.143	0.571	68.429	20.143	4	2017/8/6
767	391997.366	5570000	10.286	9.143	26.429	0.514	46.857	16.286	4	2017/8/13
768	391997.366	5570000	13	11.429	38.857	0.614	72.571	21.714	4	2017/8/20
769	391997.366	5570000	13	9.857	43.571	0.843	58.143	29.714	4	2017/8/27
770	391997.366	5570000	13.857	10.714	31.143	0.543	50.571	15.571	4	2017/9/3
771	391997.366	5570000	12.286	12.857	31.714	0.643	59	20.286	4	2017/9/10
772	391997.366	5570000	11.429	12.286	27.714	0.657	48.286	13.857	4	2017/9/17
773	391997.366	5570000	12	12.714	36.143	0.843	69.714	16.143	4	2017/9/24
774	391997.366	5570000	13	9.286	25.286	0.586	54.714	12.286	4	2017/10/1
775	391997.366	5570000	13.286	13.143	28.286	0.643	60.714	13.857	4	2017/10/8
776	391997.366	5570000	16.143	16.286	26.857	0.629	70.857	13.714	4	2017/10/15
777	391997.366	5570000	17.429	15	36.857	0.643	61.714	19.286	4	2017/10/22
778	391997.366	5570000	22.571	19.429	52.429	0.729	57.714	32.571	4	2017/10/29
779	391997.366	5570000	17	17.857	47	0.643	49.857	26.714	4	2017/11/5
780	391997.366	5570000	18.857	17.714	56.857	0.657	45.143	32.286	4	2017/11/12
781	391997.366	5570000	13.857	12.286	29.429	0.543	57.714	17.429	4	2017/11/19
782	391997.366	5570000	24.857	15.143	34.286	0.771	58	23.286	4	2017/11/26
783	391997.366	5570000	23	14	35.143	0.843	62.571	22	4	2017/12/3
784	391997.366	5570000	27.286	18.571	35	1.014	48.714	26.714	4	2017/12/10
785	391997.366	5570000	16.286	11.286	28.714	0.714	66.857	16.857	4	2017/12/17
786	391997.366	5570000	29.286	17.286	45.286	0.986	48.857	25.857	4	2017/12/24
787	391997.366	5570000	14.429	10	28.857	0.771	65.286	17.286	4	2017/12/31
788	391997.366	5570000	24.143	14.286	31.429	0.943	66.714	20.143	4	2018/1/7
789	391997.366	5570000	30.286	16.286	44.857	0.957	68.857	30	4	2018/1/14
790	391997.366	5570000	42.429	20.857	64	1.157	62.571	40.143	4	2018/1/21
791	391997.366	5570000	17	8	25.143	0.757	72.286	15.429	4	2018/1/28
792	391997.366	5570000	23.286	13.857	33.429	0.829	68	20	4	2018/2/4
793	391997.366	5570000	25.571	13.429	41.571	0.9	71.429	22.714	4	2018/2/11
794	391997.366	5570000	20.857	8.143	34.143	0.714	78.143	19.571	4	2018/2/18
795	391997.366	5570000	20.429	11.429	35.857	0.786	77.714	18.571	4	2018/2/25
796	391997.366	5570000	23.286	12.429	39.429	0.771	83.857	21.429	4	2018/3/4
797	391997.366	5570000	28.143	11.714	35.857	0.614	91.429	19.286	4	2018/3/11
798	391997.366	5570000	22.857	12.429	41.143	0.614	110.571	22.429	4	2018/3/18
799	391997.366	5570000	22.429	14.286	53.571	0.686	122.857	37.857	4	2018/3/25
800	391997.366	5570000	14.429	11.286	67.143	0.614	128.143	43	4	2018/4/1
801	391997.366	5570000	7.714	6.429	34.857	0.543	110.857	22.714	4	2018/4/8
802	391997.366	5570000	12	13.429	55.429	0.6	118.714	35.714	4	2018/4/15
803	391997.366	5570000	10.714	11.857	35.857	0.471	117.571	19.429	4	2018/4/22
804	391997.366	5570000	11.571	11.143	45	0.429	110.857	22.857	4	2018/4/29
805	391997.366	5570000	8.571	12.429	43	0.557	117.571	24	4	2018/5/6
806	391997.366	5570000	8.857	11.857	40.143	0.543	110	21.857	4	2018/5/13
807	391997.366	5570000	7.286	10.143	31.714	0.529	112.714	15.286	4	2018/5/20
808	391997.366	5570000	6.429	9.143	33	0.557	101.286	15.429	4	2018/5/27
809	391997.366	5570000	6.857	13.429	45.286	0.614	138.143	21.143	4	2018/6/3
810	391997.366	5570000	5	10.143	31.286	0.571	90.857	13.714	4	2018/6/10
811	391997.366	5570000	5.143	9.286	23	0.4	71.571	12.143	4	2018/6/17
812	391997.366	5570000	7.143	8.429	28	0.429	66.286	12.429	4	2018/6/24
813	391997.366	5570000	6.286	10.143	28.571	0.486	75.286	11.143	4	2018/7/1
814	391997.366	5570000	5.571	8.143	30.714	0.486	86.714	12.857	4	2018/7/8
815	391997.366	5570000	6.714	9.143	30.714	0.571	82.857	10.714	4	2018/7/15
816	391997.366	5570000	6	8.143	26.857	0.514	58.143	9.857	4	2018/7/22
817	391997.366	5570000	7	8.286	31.286	0.629	59.857	11.857	4	2018/7/29
818	391997.366	5570000	6.714	8.714	37.429	0.586	57.286	13.571	4	2018/8/5
819	391997.366	5570000	7	9	36.714	0.529	61	11.714	4	2018/8/12
820	391997.366	5570000	6.714	8.286	34.571	0.543	55.286	11.429	4	2018/8/19
821	391997.366	5570000	6.857	10.143	35.143	0.571	53.143	10.714	4	2018/8/26
822	391997.366	5570000	8.143	9.429	39.714	0.514	51.571	11.857	4	2018/9/2
823	391997.366	5570000	6.857	5.857	26.571	0.5	49.714	11	4	2018/9/9
824	391997.366	5570000	8.429	10.571	37.857	0.5	70.857	13.857	4	2018/9/16
825	391997.366	5570000	7.857	12	35.571	0.457	60.143	12	4	2018/9/23
826	391997.366	5570000	9.429	15.571	37.429	0.5	68.143	13.857	4	2018/9/30
827	391997.366	5570000	13.857	15.286	40.143	0.471	76.571	15.857	4	2018/10/7
828	391997.366	5570000	11.714	13.857	30.857	0.4	47	14.143	4	2018/10/14
829	391997.366	5570000	14	18.143	33.714	0.457	47.286	13.857	4	2018/10/21
830	391997.366	5570000	11	14.857	46	0.514	56	20.571	4	2018/10/28
831	391997.366	5570000	14.143	15.286	36.857	0.529	56.857	15.714	4	2018/11/4
832	391997.366	5570000	16.857	16.714	57.286	0.586	54.857	18	4	2018/11/11
833	391997.366	5570000	19.714	17.714	54.571	0.686	55.286	18.429	4	2018/11/18
834	391997.366	5570000	22.286	21.571	61.571	0.857	45.143	22.286	4	2018/11/25
835	391997.366	5570000	20.143	19.429	56.571	0.829	46.143	20.857	4	2018/12/2
836	391997.366	5570000	13	12	41.714	0.657	59.143	17.286	4	2018/12/9
837	391997.366	5570000	25.857	24.714	65.429	0.986	46.714	28.857	4	2018/12/16
838	391997.366	5570000	20.571	25.571	69.429	0.914	36.429	25.857	4	2018/12/23
839	391997.366	5570000	9.429	11.286	49.429	0.686	67.571	17	4	2018/12/30
840	391997.366	5570000	8	12	30	0.8	70	12	4	2018/12/31
841	652701.448	5020000	28.75	13.25	88.25	1.525	47.75	31.25	5	2015/1/4
842	652701.448	5020000	26	12.714	75	1.486	52.714	24.429	5	2015/1/11
843	652701.448	5020000	38.429	22.143	62.286	1.914	40.571	23.143	5	2015/1/18
844	652701.448	5020000	44.571	29.429	90.714	2.2	38.571	33.714	5	2015/1/25
845	652701.448	5020000	36	23.714	61.143	1.857	41.286	23.429	5	2015/2/1
846	652701.448	5020000	41	36.286	84.571	1.457	48.857	31.571	5	2015/2/8
847	652701.448	5020000	38.286	20	38.286	0.886	56.571	13.714	5	2015/2/15
848	652701.448	5020000	57.286	25.143	83.429	1.557	54.143	25.143	5	2015/2/22
849	652701.448	5020000	35.286	14.286	47.429	1.386	62.429	13	5	2015/3/1
850	652701.448	5020000	50.571	21.143	47	1.771	59.286	16.571	5	2015/3/8
851	652701.448	5020000	39.286	14.714	35.857	1.457	47.714	11.286	5	2015/3/15
852	652701.448	5020000	39.571	17.571	59.571	1.286	65.429	15.429	5	2015/3/22
853	652701.448	5020000	44.143	24.286	71.286	1.386	67.571	27	5	2015/3/29
854	652701.448	5020000	27.429	31.429	64.571	0.6	62.571	36	5	2015/4/5
855	652701.448	5020000	25	27.429	63.571	0.343	61.714	33.143	5	2015/4/12
856	652701.448	5020000	29.429	29.571	106.286	0.7	98.429	48	5	2015/4/19
857	652701.448	5020000	33.857	34.857	115.143	0.871	84.571	46	5	2015/4/26
858	652701.448	5020000	22.286	28.571	88	0.743	89.857	34.857	5	2015/5/3
859	652701.448	5020000	10.143	10	74.571	0.2	63	23.143	5	2015/5/10
860	652701.448	5020000	16.857	15.429	42.571	0.314	66.429	24.143	5	2015/5/17
861	652701.448	5020000	26.286	15	57	0.414	79.286	22.571	5	2015/5/24
862	652701.448	5020000	24	17.143	50.857	0.314	71.143	23.857	5	2015/5/31
863	652701.448	5020000	12.143	14.857	31.571	0.329	71.143	18.143	5	2015/6/7
864	652701.448	5020000	17	17.714	43.429	0.429	78.714	20.571	5	2015/6/14
865	652701.448	5020000	12.571	18.857	53	0.586	95.143	28.571	5	2015/6/21
866	652701.448	5020000	6.571	16	51	0.286	94.286	26.286	5	2015/6/28
867	652701.448	5020000	3.714	14	31	0.4	67.143	16.714	5	2015/7/5
868	652701.448	5020000	6.286	17.429	52.714	0.443	98	25.286	5	2015/7/12
869	652701.448	5020000	5.571	13.429	39.714	0.529	77.714	16.286	5	2015/7/19
870	652701.448	5020000	17.286	18.143	49.429	0.686	72.429	20.714	5	2015/7/26
871	652701.448	5020000	7.429	18.143	43.571	0.429	68.857	23.714	5	2015/8/2
872	652701.448	5020000	6.571	17.143	38.143	0.5	74.857	21.571	5	2015/8/9
873	652701.448	5020000	7.571	16.714	34.714	0.457	68.429	21.286	5	2015/8/16
874	652701.448	5020000	11.714	16.857	33.857	0.543	66.857	21.571	5	2015/8/23
875	652701.448	5020000	13.857	12.286	26.286	0.557	56.143	14	5	2015/8/30
876	652701.448	5020000	20.143	17.429	51	0.529	66	20.857	5	2015/9/6
877	652701.448	5020000	15.429	17.286	42.571	0.471	61.571	16.571	5	2015/9/13
878	652701.448	5020000	13.571	24.857	72	0.743	76.571	29.286	5	2015/9/20
879	652701.448	5020000	10.143	18.857	47	0.543	56.429	20.571	5	2015/9/27
880	652701.448	5020000	16.429	13.714	35	0.5	55.857	15.429	5	2015/10/4
881	652701.448	5020000	18.429	25.286	73.286	1.129	57.571	35.571	5	2015/10/11
882	652701.448	5020000	30	28.286	83.571	1.243	65	39.143	5	2015/10/18
883	652701.448	5020000	31.143	28.143	75.143	0.9	59.857	34.429	5	2015/10/25
884	652701.448	5020000	25.286	26.143	75.286	0.957	60.857	42.714	5	2015/11/1
885	652701.448	5020000	33.429	42.286	191.429	1.843	83.857	135	5	2015/11/8
886	652701.448	5020000	46.571	36.286	126.429	2.314	41.429	91.857	5	2015/11/15
887	652701.448	5020000	29.286	25	52.286	1.2	44.571	30	5	2015/11/22
888	652701.448	5020000	15.714	14.571	36	1.243	46	21	5	2015/11/29
889	652701.448	5020000	23.143	15.857	30	1.414	41.571	20.429	5	2015/12/6
890	652701.448	5020000	32.143	31.143	44.714	1.686	44.857	32.714	5	2015/12/13
891	652701.448	5020000	21.571	33.286	40.143	1.271	49.571	29.714	5	2015/12/20
892	652701.448	5020000	37.286	36.571	49.857	1.486	48.429	36.857	5	2015/12/27
893	652701.448	5020000	32.857	39.143	45.143	2.257	43.571	31.429	5	2016/1/3
894	652701.448	5020000	22.857	18.143	20.143	0.557	52.857	12.571	5	2016/1/10
895	652701.448	5020000	25.429	28.571	32.714	1.143	53.286	22.429	5	2016/1/17
896	652701.448	5020000	18	18.143	21.857	0.6	56	13.286	5	2016/1/24
897	652701.448	5020000	30.429	25.714	41.857	1.129	58.429	27.429	5	2016/1/31
898	652701.448	5020000	24.857	24.286	43.286	1.3	69.857	29.286	5	2016/2/7
899	652701.448	5020000	25.714	22.143	57	1.829	63.857	38.286	5	2016/2/14
900	652701.448	5020000	19.571	14.857	34.143	1.757	59	19.571	5	2016/2/21
901	652701.448	5020000	26.286	21	49.286	1.814	64.857	30.714	5	2016/2/28
902	652701.448	5020000	23.714	18.143	74.714	1.686	71.143	35.714	5	2016/3/6
903	652701.448	5020000	33.714	14.429	57.857	1.243	69.714	27.429	5	2016/3/13
904	652701.448	5020000	33.286	18.143	76.571	1.671	69.143	43.429	5	2016/3/20
905	652701.448	5020000	25.857	16.571	57.286	1.357	66	27.857	5	2016/3/27
906	652701.448	5020000	18.714	14.714	74.571	0.986	76.429	32	5	2016/4/3
907	652701.448	5020000	30.429	11.714	59.429	1.1	61.143	22	5	2016/4/10
908	652701.448	5020000	21.429	16.429	49.286	1.329	63.429	30.286	5	2016/4/17
909	652701.448	5020000	23.714	15.429	37.571	0.9	61.857	17.571	5	2016/4/24
910	652701.448	5020000	24.429	14.143	37	0.671	66.571	17.571	5	2016/5/1
911	652701.448	5020000	13.857	11.571	23	0.643	60.714	13.571	5	2016/5/8
912	652701.448	5020000	25	14.714	31.714	0.929	62.714	14	5	2016/5/15
913	652701.448	5020000	31	19.286	49.714	1.086	73	19.857	5	2016/5/22
914	652701.448	5020000	24.857	13.571	34.571	0.743	60.286	15.143	5	2016/5/29
915	652701.448	5020000	25.714	14.143	34.714	0.886	48.714	16.714	5	2016/6/5
916	652701.448	5020000	37.429	10.714	31	0.8	57.714	14.571	5	2016/6/12
917	652701.448	5020000	30.143	9	23.571	0.886	51.429	12.286	5	2016/6/19
918	652701.448	5020000	21.857	11.714	23.571	0.586	56.714	11.143	5	2016/6/26
919	652701.448	5020000	23	16.143	33	0.857	67.429	14.286	5	2016/7/3
920	652701.448	5020000	15.857	17.571	34.571	0.786	82.714	13.714	5	2016/7/10
921	652701.448	5020000	10.143	19.714	32	0.671	65.571	13.714	5	2016/7/17
922	652701.448	5020000	10.714	22.143	32.714	1	73.571	13.143	5	2016/7/24
923	652701.448	5020000	10.143	19.857	28.714	1.029	90.429	13.143	5	2016/7/31
924	652701.448	5020000	15.143	20.143	37.714	0.971	78.429	15.571	5	2016/8/7
925	652701.448	5020000	14.143	22.286	42.286	0.829	89.429	18.429	5	2016/8/14
926	652701.448	5020000	16	19	39.714	0.929	72.571	15	5	2016/8/21
927	652701.448	5020000	8.286	17.286	37.143	1.029	67.571	13.714	5	2016/8/28
928	652701.448	5020000	6.429	14.714	28.143	0.857	63.714	13.429	5	2016/9/4
929	652701.448	5020000	8	15.429	34.857	0.7	49.286	12	5	2016/9/11
930	652701.448	5020000	4.857	20	43.714	0.871	53.286	14.571	5	2016/9/18
931	652701.448	5020000	7.857	30.571	72.714	0.757	80.857	25.429	5	2016/9/25
932	652701.448	5020000	6.714	25.286	55.857	0.771	65.857	19.286	5	2016/10/2
933	652701.448	5020000	5.571	19.143	34	0.6	51.571	16	5	2016/10/9
934	652701.448	5020000	18	29.571	107.857	1.443	65.286	43.857	5	2016/10/16
935	652701.448	5020000	10.429	18.429	54.857	0.657	57	24.714	5	2016/10/23
936	652701.448	5020000	6.429	20.571	85	0.871	59.429	42.857	5	2016/10/30
937	652701.448	5020000	7.429	23.714	106.286	0.971	62.571	68.286	5	2016/11/6
938	652701.448	5020000	14.429	26.429	75.714	1.014	57.143	58	5	2016/11/13
939	652701.448	5020000	17	23	67.286	1.029	58.286	41.857	5	2016/11/20
940	652701.448	5020000	30.429	29.286	82.429	1.4	58.143	61.143	5	2016/11/27
941	652701.448	5020000	31	29.714	89.286	1.357	50.143	64.429	5	2016/12/4
942	652701.448	5020000	34	33.286	102.857	1.443	42.429	69.714	5	2016/12/11
943	652701.448	5020000	22.857	24.571	77.857	1.257	49.429	52.571	5	2016/12/18
944	652701.448	5020000	39.857	36.571	135	1.986	45.429	94	5	2016/12/25
945	652701.448	5020000	22.571	26.143	99.857	1.6	42.571	58.286	5	2017/1/1
946	652701.448	5020000	33.286	35.429	133.857	2.171	45.571	83.143	5	2017/1/8
947	652701.448	5020000	6.571	13.429	44.857	0.957	60.571	21.714	5	2017/1/15
948	652701.448	5020000	21.714	28.286	109.714	1.3	52.857	67	5	2017/1/22
949	652701.448	5020000	21.286	19.286	92.429	0.929	58.429	48.429	5	2017/1/29
950	652701.448	5020000	15.857	18.571	80	0.843	63.429	39.143	5	2017/2/5
951	652701.448	5020000	6.143	11.429	43.429	0.486	66	23.143	5	2017/2/12
952	652701.448	5020000	11.286	16.143	75.571	0.629	70.857	34.286	5	2017/2/19
953	652701.448	5020000	11.571	17.143	54.286	0.743	72.429	32.571	5	2017/2/26
954	652701.448	5020000	18.857	24	92.429	1.243	70.571	58.857	5	2017/3/5
955	652701.448	5020000	7.714	16.286	61.143	0.614	76.143	36.714	5	2017/3/12
956	652701.448	5020000	13	21.857	80.143	0.957	76.429	50.714	5	2017/3/19
957	652701.448	5020000	8.286	17	77.143	0.657	82.714	48.714	5	2017/3/26
958	652701.448	5020000	12.714	24.143	120.143	0.986	84.857	74.571	5	2017/4/2
959	652701.448	5020000	18.143	25.714	112.143	0.971	90.714	60.714	5	2017/4/9
960	652701.448	5020000	8.571	20.857	110.286	0.714	93.857	54.286	5	2017/4/16
961	652701.448	5020000	7.286	17	56.143	0.471	71.429	32.286	5	2017/4/23
962	652701.448	5020000	6.429	14.429	43.857	0.5	68	23.143	5	2017/4/30
963	652701.448	5020000	5.143	15.143	129.571	0.529	87.714	42.143	5	2017/5/7
964	652701.448	5020000	5.429	17.429	70.143	0.414	85.571	29.571	5	2017/5/14
965	652701.448	5020000	5.571	17.857	69	0.529	96.286	26.286	5	2017/5/21
966	652701.448	5020000	5.857	17.857	52.714	0.486	78.857	24.286	5	2017/5/28
967	652701.448	5020000	4.286	14	52	0.371	63.571	21.143	5	2017/6/4
968	652701.448	5020000	3.429	15	42	0.457	65	19.857	5	2017/6/11
969	652701.448	5020000	4	16.286	49.571	0.429	73.429	21.571	5	2017/6/18
970	652701.448	5020000	3.571	17.714	48.571	0.4	79.143	26.571	5	2017/6/25
971	652701.448	5020000	2.857	19.143	67	0.386	97.429	34.429	5	2017/7/2
972	652701.448	5020000	2.857	20.571	68.714	0.314	85.857	32.714	5	2017/7/9
973	652701.448	5020000	2.429	13.143	56.429	0.257	78.143	27.857	5	2017/7/16
974	652701.448	5020000	2.286	14.429	42.571	0.271	68.571	23.857	5	2017/7/23
975	652701.448	5020000	2.286	13	44	0.257	67.286	23.143	5	2017/7/30
976	652701.448	5020000	2.286	12.714	35.429	0.343	52.714	20	5	2017/8/6
977	652701.448	5020000	2.571	14.429	35.857	0.3	43.571	19	5	2017/8/13
978	652701.448	5020000	2.857	15.857	54.429	0.4	49	24.571	5	2017/8/20
979	652701.448	5020000	2.286	11.857	52.714	0.343	55.429	23.429	5	2017/8/27
980	652701.448	5020000	2.429	12.857	47.429	0.314	51.857	19	5	2017/9/3
981	652701.448	5020000	2.714	15.571	49.429	0.4	62	21.429	5	2017/9/10
982	652701.448	5020000	3.286	15.286	47	0.343	43.143	19.143	5	2017/9/17
983	652701.448	5020000	3.714	17.143	55.429	0.429	57.571	22.571	5	2017/9/24
984	652701.448	5020000	2.571	15.857	55.143	0.371	51.286	20.571	5	2017/10/1
985	652701.448	5020000	3	20.286	53.286	0.457	52.286	26	5	2017/10/8
986	652701.448	5020000	3.286	20.429	44.714	0.443	46.571	26.143	5	2017/10/15
987	652701.448	5020000	8.286	30.571	118.143	0.971	49.571	81.286	5	2017/10/22
988	652701.448	5020000	8.571	41.143	172.143	1.2	57.714	122.714	5	2017/10/29
989	652701.448	5020000	7.714	36.714	169.714	1.129	52.714	127.286	5	2017/11/5
990	652701.448	5020000	6.857	25.857	96	0.8	41.714	68.571	5	2017/11/12
991	652701.448	5020000	6.714	20.857	59	0.6	45.857	37.286	5	2017/11/19
992	652701.448	5020000	8.714	24.143	64.714	0.671	43.857	40.571	5	2017/11/26
993	652701.448	5020000	15.714	28.857	96.143	1.1	42.429	67.429	5	2017/12/3
994	652701.448	5020000	27	38.571	123.571	1.514	35.571	100.429	5	2017/12/10
995	652701.448	5020000	7.857	21.286	50.429	0.543	54.714	35.714	5	2017/12/17
996	652701.448	5020000	22.857	34.857	104	1.343	48	84.571	5	2017/12/24
997	652701.448	5020000	6.571	19.714	43.571	0.514	54.571	32.286	5	2017/12/31
998	652701.448	5020000	8.143	23.286	53.286	0.614	53.571	41.571	5	2018/1/7
999	652701.448	5020000	21.857	31.714	86.857	1.086	45.714	68.714	5	2018/1/14
1000	652701.448	5020000	22.286	36.429	104.857	1.371	48	85.286	5	2018/1/21
1001	652701.448	5020000	6.429	16.286	40.571	0.514	58.429	27.857	5	2018/1/28
1002	652701.448	5020000	21.857	33	99.429	1.171	56.429	76.857	5	2018/2/4
1003	652701.448	5020000	13.143	23.714	75	0.814	58.857	51.857	5	2018/2/11
1004	652701.448	5020000	13.714	18.429	76	0.586	65	58.857	5	2018/2/18
1005	652701.448	5020000	8	18.429	48	0.557	70.857	34.571	5	2018/2/25
1006	652701.448	5020000	14.429	27.857	92	0.8	76	67.571	5	2018/3/4
1007	652701.448	5020000	10.571	24.286	51.429	0.643	81	39.429	5	2018/3/11
1008	652701.448	5020000	15.286	30.714	66.857	0.914	77	51.571	5	2018/3/18
1009	652701.448	5020000	8.714	24.571	64.857	0.757	79.857	44.571	5	2018/3/25
1010	652701.448	5020000	8.143	28.286	121.857	0.8	90.286	92.714	5	2018/4/1
1011	652701.448	5020000	4.857	15.714	77	0.471	90.286	48.286	5	2018/4/8
1012	652701.448	5020000	4.714	17.857	44.429	0.543	79.714	31.286	5	2018/4/15
1013	652701.448	5020000	4.571	29.714	82.286	0.757	90.571	45	5	2018/4/22
1014	652701.448	5020000	4.143	30.143	99.429	0.657	108.571	47.429	5	2018/4/29
1015	652701.448	5020000	2.143	17.714	48.571	0.443	83.857	21.857	5	2018/5/6
1016	652701.448	5020000	2.286	21.714	49.714	0.5	96.143	21.429	5	2018/5/13
1017	652701.448	5020000	4.143	22.571	62	0.514	98.143	22.857	5	2018/5/20
1018	652701.448	5020000	5.286	17.429	38.571	0.429	79.857	16.143	5	2018/5/27
1019	652701.448	5020000	3.857	24.286	63.429	0.543	116.714	29.857	5	2018/6/3
1020	652701.448	5020000	3.714	15.143	37.143	0.414	83.857	16.714	5	2018/6/10
1021	652701.448	5020000	2.571	13.857	32.143	0.386	60.429	14	5	2018/6/17
1022	652701.448	5020000	2.143	13.857	29	0.4	72	15.857	5	2018/6/24
1023	652701.448	5020000	2.429	17.143	36.714	0.5	78.143	18	5	2018/7/1
1024	652701.448	5020000	2.286	10.286	24.286	0.443	49.286	13	5	2018/7/8
1025	652701.448	5020000	3.857	15.571	35.429	0.471	70	17.857	5	2018/7/15
1026	652701.448	5020000	3	20.429	48.857	0.629	77.571	25.857	5	2018/7/22
1027	652701.448	5020000	2.714	21	47.286	0.586	89	23.143	5	2018/7/29
1028	652701.448	5020000	3.571	16.571	41.571	0.486	77.429	18.571	5	2018/8/5
1029	652701.448	5020000	2	16	32.143	0.486	47.286	15.143	5	2018/8/12
1030	652701.448	5020000	3.143	17	37.571	0.457	53.714	16.857	5	2018/8/19
1031	652701.448	5020000	3.714	12.143	29.429	0.471	51.143	15.571	5	2018/8/26
1032	652701.448	5020000	3.571	13.714	43.857	0.543	46.714	14.143	5	2018/9/2
1033	652701.448	5020000	2.429	10.857	25.714	0.429	49	12.286	5	2018/9/9
1034	652701.448	5020000	2.714	18.857	50.429	0.586	67.143	18.286	5	2018/9/16
1035	652701.448	5020000	3.571	19.714	47.143	0.557	53	16.429	5	2018/9/23
1036	652701.448	5020000	4.571	21	50.286	0.629	48	20.714	5	2018/9/30
1037	652701.448	5020000	4.857	25.286	64.429	0.643	53.143	25.714	5	2018/10/7
1038	652701.448	5020000	5.429	23.429	49	0.629	51.286	23.286	5	2018/10/14
1039	652701.448	5020000	6	24.429	53.143	0.586	49.857	25.143	5	2018/10/21
1040	652701.448	5020000	5.571	22.286	58.857	0.614	51.429	26.143	5	2018/10/28
1041	652701.448	5020000	6.143	21.714	49	0.571	47.714	24.714	5	2018/11/4
1042	652701.448	5020000	8.857	25.571	63.143	0.786	38	32	5	2018/11/11
1043	652701.448	5020000	9.714	28.143	56.143	0.7	40.571	34.429	5	2018/11/18
1044	652701.448	5020000	14.571	36	87.857	1.071	42.857	55.571	5	2018/11/25
1045	652701.448	5020000	12.286	26.143	64.429	0.814	46.714	39.714	5	2018/12/2
1046	652701.448	5020000	7.286	16	39.571	0.486	48.714	22.143	5	2018/12/9
1047	652701.448	5020000	19.429	36.714	102.143	1.257	42.429	71	5	2018/12/16
1048	652701.448	5020000	14.429	31.857	74.571	0.971	45	48.857	5	2018/12/23
1049	652701.448	5020000	10.429	17	41.143	0.557	52.714	23.286	5	2018/12/30
1050	652701.448	5020000	11	17	30	0.4	56	22	5	2018/12/31
1051	603895.048	5190000	22.75	29.25	111.75	2.8	45.5	88.75	6	2015/1/4
1052	603895.048	5190000	16	25.714	78	1.557	47.571	59.143	6	2015/1/11
1053	603895.048	5190000	21.429	31.143	59.429	1.086	45.286	42.714	6	2015/1/18
1054	603895.048	5190000	17.286	42.571	135	1.771	47.143	89.429	6	2015/1/25
1055	603895.048	5190000	16.714	28.857	68.571	0.914	60.429	43.286	6	2015/2/1
1056	603895.048	5190000	19.286	36.857	96	1.157	63.571	57.143	6	2015/2/8
1057	603895.048	5190000	18.571	27	51.857	0.671	69.429	29.143	6	2015/2/15
1058	603895.048	5190000	20.857	23.857	92	0.657	89.286	44.143	6	2015/2/22
1059	603895.048	5190000	20.571	26.857	98.857	0.729	109	54.857	6	2015/3/1
1060	603895.048	5190000	20.143	22	43.571	0.686	90	34.286	6	2015/3/8
1061	603895.048	5190000	13.429	16.857	35.714	0.571	85	18	6	2015/3/15
1062	603895.048	5190000	13.286	19	53.286	0.614	85.714	22.571	6	2015/3/22
1063	603895.048	5190000	15.286	17.143	57	0.629	110.714	35	6	2015/3/29
1064	603895.048	5190000	13.714	13.714	39.429	0.543	94.286	28	6	2015/4/5
1065	603895.048	5190000	12.143	14.143	40.571	0.586	99.571	26.714	6	2015/4/12
1066	603895.048	5190000	15.714	18.429	74.714	0.729	107.571	40.571	6	2015/4/19
1067	603895.048	5190000	11.429	19.857	88.143	0.643	118.429	46.571	6	2015/4/26
1068	603895.048	5190000	12	26.857	72	0.614	116.857	42.286	6	2015/5/3
1069	603895.048	5190000	9.714	11.571	40.714	0.371	93	14	6	2015/5/10
1070	603895.048	5190000	8.714	13.286	28.429	0.514	84.429	15.714	6	2015/5/17
1071	603895.048	5190000	8.286	14	32.857	0.729	83	15.286	6	2015/5/24
1072	603895.048	5190000	9.429	17.143	37.143	0.771	95.714	22.429	6	2015/5/31
1073	603895.048	5190000	12	16.429	27	0.429	73.143	17.286	6	2015/6/7
1074	603895.048	5190000	12.286	19.143	29.429	0.671	95.143	14.857	6	2015/6/14
1075	603895.048	5190000	7.857	19.571	35.714	0.629	105.857	16.429	6	2015/6/21
1076	603895.048	5190000	7.857	16.571	40.857	0.757	101.857	23.143	6	2015/6/28
1077	603895.048	5190000	6.143	18	25.571	0.7	73.429	11.571	6	2015/7/5
1078	603895.048	5190000	8.857	21.857	35.571	0.729	105.571	19.714	6	2015/7/12
1079	603895.048	5190000	8.143	28.857	33.286	0.629	86	15.143	6	2015/7/19
1080	603895.048	5190000	7	30.286	44.571	0.871	132.286	24	6	2015/7/26
1081	603895.048	5190000	7.429	20.857	30	0.714	84.571	14.143	6	2015/8/2
1082	603895.048	5190000	7.286	14.857	29.714	0.814	113.143	17.571	6	2015/8/9
1083	603895.048	5190000	6.143	21.143	27	0.771	75.143	13.429	6	2015/8/16
1084	603895.048	5190000	6.286	26	32.857	0.871	73.143	20	6	2015/8/23
1085	603895.048	5190000	4.714	11.571	22.286	0.743	50	10.714	6	2015/8/30
1086	603895.048	5190000	4.286	19.571	25.714	0.8	77.143	16.429	6	2015/9/6
1087	603895.048	5190000	7.143	21.857	14	0.829	67.571	11.286	6	2015/9/13
1088	603895.048	5190000	7.429	34.714	18.429	1.1	92.429	13.286	6	2015/9/20
1089	603895.048	5190000	7	14.143	11.429	0.829	50.714	8.714	6	2015/9/27
1090	603895.048	5190000	5.571	20.429	18.571	0.814	60	11.286	6	2015/10/4
1091	603895.048	5190000	6.857	26.714	44	1.243	53	28.143	6	2015/10/11
1092	603895.048	5190000	9	18.571	36.857	0.914	88.286	24.429	6	2015/10/18
1093	603895.048	5190000	8.429	18.857	59.714	0.814	68.714	31	6	2015/10/25
1094	603895.048	5190000	11.429	20.857	60.857	1.057	60	35.571	6	2015/11/1
1095	603895.048	5190000	11.286	33.143	152.571	1.929	77.714	76	6	2015/11/8
1096	603895.048	5190000	13	32.286	92.143	1.914	40.143	49.143	6	2015/11/15
1097	603895.048	5190000	10.143	17.571	41.143	0.914	45.143	25	6	2015/11/22
1098	603895.048	5190000	10.571	21.286	46.714	0.871	49.857	29.429	6	2015/11/29
1099	603895.048	5190000	8.429	12.714	51	0.971	49.571	25.571	6	2015/12/6
1100	603895.048	5190000	17.286	44.286	111.143	2.029	40.857	57.286	6	2015/12/13
1101	603895.048	5190000	15.286	32.857	61.286	1.771	46.286	43	6	2015/12/20
1102	603895.048	5190000	24.857	41.143	75.857	2.3	41.429	60.429	6	2015/12/27
1103	603895.048	5190000	24.286	30.714	73.143	2.143	49.714	52.429	6	2016/1/3
1104	603895.048	5190000	15.714	21.286	34.143	1.843	60.143	25.571	6	2016/1/10
1105	603895.048	5190000	24.429	32.429	75	1.457	59	34.429	6	2016/1/17
1106	603895.048	5190000	20.286	26	57.857	0.829	63.571	25.571	6	2016/1/24
1107	603895.048	5190000	17.571	26.286	58.571	1.071	70.714	30.429	6	2016/1/31
1108	603895.048	5190000	20.571	29.571	64.714	1.114	91.429	36.857	6	2016/2/7
1109	603895.048	5190000	18.714	30.143	77.286	1.214	93	44.571	6	2016/2/14
1110	603895.048	5190000	12.857	24.714	52.571	1	84.429	39.571	6	2016/2/21
1111	603895.048	5190000	14.429	30.143	63.857	1.057	88.857	50.429	6	2016/2/28
1112	603895.048	5190000	18.571	37.714	97.714	1.286	88.143	68.857	6	2016/3/6
1113	603895.048	5190000	9.429	18	34.714	0.586	97.286	22.857	6	2016/3/13
1114	603895.048	5190000	8.857	21.143	45.857	0.943	102.143	32	6	2016/3/20
1115	603895.048	5190000	5.714	18.143	36.143	0.914	94.143	22.286	6	2016/3/27
1116	603895.048	5190000	7	19.429	72.286	0.829	99.857	41.143	6	2016/4/3
1117	603895.048	5190000	5.143	12.286	40.286	0.643	101.286	22.143	6	2016/4/10
1118	603895.048	5190000	7.714	26.571	77.857	0.9	97.286	61.857	6	2016/4/17
1119	603895.048	5190000	7.429	18.429	57.571	0.614	103.429	28.714	6	2016/4/24
1120	603895.048	5190000	6.571	20.429	48.429	0.614	99.714	29.286	6	2016/5/1
1121	603895.048	5190000	6.429	17.714	28.714	0.443	93.429	20.571	6	2016/5/8
1122	603895.048	5190000	5.857	19.571	34	0.429	110.286	19.857	6	2016/5/15
1123	603895.048	5190000	8.143	16.429	48.143	0.529	136.714	31.143	6	2016/5/22
1124	603895.048	5190000	8.143	16.714	37.429	0.457	104.143	25.714	6	2016/5/29
1125	603895.048	5190000	6.286	18.286	28.714	0.443	90.429	18.857	6	2016/6/5
1126	603895.048	5190000	8.143	18.857	29.286	0.586	82.857	22.143	6	2016/6/12
1127	603895.048	5190000	10	20	33.571	0.514	88.571	22.143	6	2016/6/19
1128	603895.048	5190000	9.857	17.286	37	0.543	88.714	25.286	6	2016/6/26
1129	603895.048	5190000	7.429	18.714	49.429	0.486	113	32.429	6	2016/7/3
1130	603895.048	5190000	7.571	15.571	36.286	0.7	118.714	21.857	6	2016/7/10
1131	603895.048	5190000	7.286	14.571	28.857	0.371	84.429	19.143	6	2016/7/17
1132	603895.048	5190000	7	20.857	35.714	0.614	101.143	23.143	6	2016/7/24
1133	603895.048	5190000	7.714	16.571	26.143	0.371	93.857	14.714	6	2016/7/31
1134	603895.048	5190000	9.429	16.571	22.857	0.614	78.857	13.143	6	2016/8/7
1135	603895.048	5190000	7.714	14.857	29.143	0.6	90	17.429	6	2016/8/14
1136	603895.048	5190000	8.286	17.714	19.429	0.514	69.857	12	6	2016/8/21
1137	603895.048	5190000	8	14.571	17	0.429	76.714	11.143	6	2016/8/28
1138	603895.048	5190000	7.571	11.857	18.714	0.486	61.429	12	6	2016/9/4
1139	603895.048	5190000	8.143	11.429	17.429	0.414	47.571	9.857	6	2016/9/11
1140	603895.048	5190000	7.571	20.429	20.143	0.514	51.714	12.714	6	2016/9/18
1141	603895.048	5190000	6.857	24.714	21.143	0.671	92	16.857	6	2016/9/25
1142	603895.048	5190000	6	20.429	14.714	0.557	68.429	9.714	6	2016/10/2
1143	603895.048	5190000	6	16.571	10.714	0.5	49.571	7.571	6	2016/10/9
1144	603895.048	5190000	8.143	24.143	47.714	0.671	78.714	31.143	6	2016/10/16
1145	603895.048	5190000	7.857	19	27.571	0.414	55.857	16.857	6	2016/10/23
1146	603895.048	5190000	8.857	29.714	79.714	0.686	56.429	56.714	6	2016/10/30
1147	603895.048	5190000	9.857	33.571	101	0.757	57	84.286	6	2016/11/6
1148	603895.048	5190000	15.714	36.286	74.857	0.743	52.857	60.286	6	2016/11/13
1149	603895.048	5190000	16.714	30.429	46.714	0.643	54.571	37.571	6	2016/11/20
1150	603895.048	5190000	20.429	37.286	59.571	0.757	54.571	48.714	6	2016/11/27
1151	603895.048	5190000	20.857	31	57.571	0.729	58.857	44.143	6	2016/12/4
1152	603895.048	5190000	22.571	52.286	100.571	1.3	37.857	77.857	6	2016/12/11
1153	603895.048	5190000	21.857	32.429	62.429	0.929	49.857	47.143	6	2016/12/18
1154	603895.048	5190000	23.143	51.429	94.143	1.471	41.286	70	6	2016/12/25
1155	603895.048	5190000	20.714	35.429	80	1.129	51.429	62.286	6	2017/1/1
1156	603895.048	5190000	24.714	55.571	146.714	1.686	50.143	114.286	6	2017/1/8
1157	603895.048	5190000	14.429	22.714	42.286	0.814	58.857	30.857	6	2017/1/15
1158	603895.048	5190000	21.286	44.429	120.714	1.629	59.143	99.857	6	2017/1/22
1159	603895.048	5190000	19.286	24.286	68.571	0.929	69.286	57.571	6	2017/1/29
1160	603895.048	5190000	14	26.571	63.429	0.9	74.571	53	6	2017/2/5
1161	603895.048	5190000	12.143	25.571	41.714	0.814	72.714	33.571	6	2017/2/12
1162	603895.048	5190000	13.286	30.571	55.286	0.871	81	42.714	6	2017/2/19
1163	603895.048	5190000	11.714	24.429	36.143	0.643	88.429	27.429	6	2017/2/26
1164	603895.048	5190000	11.429	25.143	38.571	0.586	83.714	30	6	2017/3/5
1165	603895.048	5190000	11.714	27.286	35	0.6	87.857	25.714	6	2017/3/12
1166	603895.048	5190000	10.286	33.714	52	0.814	93.429	35.571	6	2017/3/19
1167	603895.048	5190000	9.714	27.714	44.286	0.671	99.714	30.429	6	2017/3/26
1168	603895.048	5190000	11.143	37.143	75	0.871	110	54.286	6	2017/4/2
1169	603895.048	5190000	11.857	30.286	82.857	0.743	124.571	54.286	6	2017/4/9
1170	603895.048	5190000	10	27.857	83	0.557	112.286	50.286	6	2017/4/16
1171	603895.048	5190000	9.429	29.571	47	0.543	96.286	35.286	6	2017/4/23
1172	603895.048	5190000	10.143	17.429	26	0.457	88.429	17.714	6	2017/4/30
1173	603895.048	5190000	11.857	14	95.714	0.557	111.857	33.857	6	2017/5/7
1174	603895.048	5190000	10.429	20.143	49.286	0.571	106.429	21.714	6	2017/5/14
1175	603895.048	5190000	9.429	16.714	47.857	0.5	119.857	20.714	6	2017/5/21
1176	603895.048	5190000	8	24.714	33.143	0.429	97.429	15.143	6	2017/5/28
1177	603895.048	5190000	7.143	14	25.143	0.457	69.571	12	6	2017/6/4
1178	603895.048	5190000	7.143	16.286	31.143	0.4	78.714	14	6	2017/6/11
1179	603895.048	5190000	7.143	25.143	29.857	0.486	99.143	14.714	6	2017/6/18
1180	603895.048	5190000	8	17.286	22.714	0.486	71	12.286	6	2017/6/25
1181	603895.048	5190000	8.857	21.714	39.714	0.629	83.857	25	6	2017/7/2
1182	603895.048	5190000	8	25.714	43.857	0.7	124.714	22.143	6	2017/7/9
1183	603895.048	5190000	8	17.143	28.286	0.486	111.429	16.429	6	2017/7/16
1184	603895.048	5190000	10.143	19	27.571	0.457	84.286	13.571	6	2017/7/23
1185	603895.048	5190000	8.571	15.714	27.143	0.4	73.857	12.857	6	2017/7/30
1186	603895.048	5190000	8.429	17	22.857	0.614	70.429	13.429	6	2017/8/6
1187	603895.048	5190000	6	15.286	24.286	0.486	56.429	10	6	2017/8/13
1188	603895.048	5190000	6.571	20.714	38.714	0.471	77	14.714	6	2017/8/20
1189	603895.048	5190000	5.714	12.429	37.857	0.514	72.286	20.143	6	2017/8/27
1190	603895.048	5190000	5.571	13.857	28.143	0.471	56.714	11.571	6	2017/9/3
1191	603895.048	5190000	5.571	15.143	26.143	0.443	73.286	11.857	6	2017/9/10
1192	603895.048	5190000	4.857	16.143	29	0.486	58.571	12.286	6	2017/9/17
1193	603895.048	5190000	5.571	20.429	36.429	0.529	74.429	15.286	6	2017/9/24
1194	603895.048	5190000	4.429	14.714	31.714	0.314	67.143	10.714	6	2017/10/1
1195	603895.048	5190000	6.571	20.857	40.286	0.486	71.429	20.429	6	2017/10/8
1196	603895.048	5190000	8.286	20.429	33.429	0.457	67.571	19.143	6	2017/10/15
1197	603895.048	5190000	10.143	32.714	128.286	0.929	65.143	101.429	6	2017/10/22
1198	603895.048	5190000	10.143	37.143	114.286	0.871	73.714	83.857	6	2017/10/29
1199	603895.048	5190000	11.143	36.857	170	0.886	73.714	122.286	6	2017/11/5
1200	603895.048	5190000	8.429	26.571	82.429	0.629	50.429	69.143	6	2017/11/12
1201	603895.048	5190000	7.429	18.286	32.143	0.429	51.429	21.857	6	2017/11/19
1202	603895.048	5190000	9.857	22	42.429	0.471	53.286	33.571	6	2017/11/26
1203	603895.048	5190000	9.857	17.714	42	0.543	60.143	28.571	6	2017/12/3
1204	603895.048	5190000	11.286	28.857	77.571	0.814	40.286	56.857	6	2017/12/10
1205	603895.048	5190000	10.857	21.286	44.714	0.629	57	33.429	6	2017/12/17
1206	603895.048	5190000	12.429	29.857	75.143	0.843	50.286	56.286	6	2017/12/24
1207	603895.048	5190000	11	21.143	44.571	0.543	57	33	6	2017/12/31
1208	603895.048	5190000	14.143	21.857	50.714	0.557	63.286	40.571	6	2018/1/7
1209	603895.048	5190000	15	25	49.714	0.643	58.571	38.714	6	2018/1/14
1210	603895.048	5190000	17.857	37.143	96.714	1.071	55.286	85.143	6	2018/1/21
1211	603895.048	5190000	11.714	16	41.857	0.557	64.286	31.143	6	2018/1/28
1212	603895.048	5190000	18	38.571	99.857	1.043	65.571	78.143	6	2018/2/4
1213	603895.048	5190000	14.143	22.571	61	0.7	69.571	44	6	2018/2/11
1214	603895.048	5190000	13.429	14.429	51.571	0.486	83.143	37.286	6	2018/2/18
1215	603895.048	5190000	11.429	21.429	50	0.629	85.857	40.857	6	2018/2/25
1216	603895.048	5190000	10.714	25.286	57.571	0.657	86.429	41.857	6	2018/3/4
1217	603895.048	5190000	10.714	28.143	48.429	0.629	92.571	36.857	6	2018/3/11
1218	603895.048	5190000	10.143	25.143	46.286	0.657	98.429	37.714	6	2018/3/18
1219	603895.048	5190000	9.143	22.714	42.429	0.557	106.714	29.429	6	2018/3/25
1220	603895.048	5190000	6.857	23.286	63.143	0.6	118.143	48	6	2018/4/1
1221	603895.048	5190000	6.571	20.143	70	0.529	102.571	52	6	2018/4/8
1222	603895.048	5190000	5.143	19.143	35.286	0.5	93.286	27.286	6	2018/4/15
1223	603895.048	5190000	5.286	22.143	53.571	0.643	121	29	6	2018/4/22
1224	603895.048	5190000	7.429	31.286	76.143	0.6	122.429	50	6	2018/4/29
1225	603895.048	5190000	4.571	19.857	37.857	0.386	101.286	21.143	6	2018/5/6
1226	603895.048	5190000	3.143	21.714	35.571	0.457	116.714	16.286	6	2018/5/13
1227	603895.048	5190000	4.714	25.714	42.286	0.486	120.429	22.143	6	2018/5/20
1228	603895.048	5190000	4.286	22	34.143	0.4	95.286	14.857	6	2018/5/27
1229	603895.048	5190000	5.143	30.714	53.714	0.529	138.286	31.571	6	2018/6/3
1230	603895.048	5190000	3.429	19.571	30.143	0.414	104.571	15.286	6	2018/6/10
1231	603895.048	5190000	4.143	18.429	24.571	0.4	87.143	12.571	6	2018/6/17
1232	603895.048	5190000	4.429	14.571	17.857	0.4	84.714	11.857	6	2018/6/24
1233	603895.048	5190000	4.714	21.857	27	0.457	108.429	16.429	6	2018/7/1
1234	603895.048	5190000	4.571	18	28	0.357	71.571	12.429	6	2018/7/8
1235	603895.048	5190000	3.857	25.571	30.571	0.5	94.857	18.143	6	2018/7/15
1236	603895.048	5190000	3.571	20.571	29.286	0.543	81	21	6	2018/7/22
1237	603895.048	5190000	5.286	23.714	41.714	0.586	86.571	22.857	6	2018/7/29
1238	603895.048	5190000	5.143	19.143	30.571	0.557	66.429	14.857	6	2018/8/5
1239	603895.048	5190000	4.714	16.286	30	0.486	62.857	13	6	2018/8/12
1240	603895.048	5190000	4.429	17	38	0.5	63.429	15	6	2018/8/19
1241	603895.048	5190000	4.429	14.143	27	0.557	62.857	13	6	2018/8/26
1242	603895.048	5190000	5.286	16.286	32.571	0.471	51.143	13.714	6	2018/9/2
1243	603895.048	5190000	4.143	10.429	18.714	0.343	50.286	6.714	6	2018/9/9
1244	603895.048	5190000	4.714	17.714	36.857	0.514	83	16.286	6	2018/9/16
1245	603895.048	5190000	5.714	19.286	35.714	0.471	62.286	14.429	6	2018/9/23
1246	603895.048	5190000	5.714	25.143	61.429	0.614	53.714	24.286	6	2018/9/30
1247	603895.048	5190000	7	30.714	61.857	0.586	71	22.714	6	2018/10/7
1248	603895.048	5190000	7.143	19	44.714	0.514	71	16.571	6	2018/10/14
1249	603895.048	5190000	8.857	29.714	53.286	0.557	56.286	19.429	6	2018/10/21
1250	603895.048	5190000	7.429	23.429	52	0.471	54.429	20.857	6	2018/10/28
1251	603895.048	5190000	8.714	18.429	35.857	0.457	60.571	20.714	6	2018/11/4
1252	603895.048	5190000	6.571	23.286	41.571	0.571	50	24	6	2018/11/11
1253	603895.048	5190000	7.857	28.286	49.714	0.571	43	33	6	2018/11/18
1254	603895.048	5190000	7.286	29.143	68.143	0.714	46.286	41.143	6	2018/11/25
1255	603895.048	5190000	7.143	15.143	47.571	0.486	58.857	22.857	6	2018/12/2
1256	603895.048	5190000	6	11.857	32.571	0.371	55	16	6	2018/12/9
1257	603895.048	5190000	11.571	31.714	131.286	1.043	52.143	102.857	6	2018/12/16
1258	603895.048	5190000	12.286	31.857	66.714	0.914	50.143	44.429	6	2018/12/23
1259	603895.048	5190000	7.857	16.143	33.429	0.629	54.714	17.714	6	2018/12/30
1260	603895.048	5190000	10	18	33	0.6	57	22	6	2018/12/31
1261	547452.327	4940000	43	33	89.5	1.2	50.5	61.5	7	2015/1/4
1262	547452.327	4940000	33.286	28.286	81.714	1.014	60.714	55.286	7	2015/1/11
1263	547452.327	4940000	43.571	36.429	98.714	1.129	61.143	69.571	7	2015/1/18
1264	547452.327	4940000	52.143	48.571	153	1.729	43.143	118	7	2015/1/25
1265	547452.327	4940000	42.857	32.143	95.571	1.243	62.429	73.429	7	2015/2/1
1266	547452.327	4940000	43.286	43.714	130.571	1.8	72.857	95.571	7	2015/2/8
1267	547452.327	4940000	33.857	33	73.571	1.029	73.571	51.857	7	2015/2/15
1268	547452.327	4940000	35.571	30.714	103	0.986	72.714	58.143	7	2015/2/22
1269	547452.327	4940000	28.714	26.571	81.714	0.814	88.857	44.714	7	2015/3/1
1270	547452.327	4940000	30.857	28.429	69.286	0.871	87.857	51.143	7	2015/3/8
1271	547452.327	4940000	21.143	20.857	59.286	0.671	94.429	35.286	7	2015/3/15
1272	547452.327	4940000	21	23.286	76.571	0.829	102	39.143	7	2015/3/22
1273	547452.327	4940000	22.286	25.857	97.857	0.986	122.571	60.429	7	2015/3/29
1274	547452.327	4940000	21.857	22.286	62.143	0.814	90.857	40.571	7	2015/4/5
1275	547452.327	4940000	15.857	16	52.429	0.429	96.571	33.143	7	2015/4/12
1276	547452.327	4940000	18	23.714	99.571	0.843	109.714	52.429	7	2015/4/19
1277	547452.327	4940000	10.286	16.429	93.286	0.671	109.429	41.286	7	2015/4/26
1278	547452.327	4940000	11.143	12.714	96	0.586	144.143	44.429	7	2015/5/3
1279	547452.327	4940000	7.143	9.714	57	0.2	98	23.571	7	2015/5/10
1280	547452.327	4940000	10.857	16.143	41.714	0.529	87	24.286	7	2015/5/17
1281	547452.327	4940000	8	23.714	49.429	0.386	117	27	7	2015/5/24
1282	547452.327	4940000	10.143	21.571	56.429	0.357	108.714	32.857	7	2015/5/31
1283	547452.327	4940000	8	16.857	39.143	0.329	97.143	24.714	7	2015/6/7
1284	547452.327	4940000	10.286	17.857	43.286	0.414	102.143	26.571	7	2015/6/14
1285	547452.327	4940000	9.714	19.286	50	0.329	117.571	25.286	7	2015/6/21
1286	547452.327	4940000	5.857	23.714	55	0.471	137.429	37.714	7	2015/6/28
1287	547452.327	4940000	6.857	22	35.571	0.414	77.286	24	7	2015/7/5
1288	547452.327	4940000	7.857	27.429	61.143	0.557	153.429	36.429	7	2015/7/12
1289	547452.327	4940000	7.429	20.857	38.286	0.429	85.571	22.143	7	2015/7/19
1290	547452.327	4940000	6.143	26	47.429	0.629	111.857	27.571	7	2015/7/26
1291	547452.327	4940000	6.714	26	53.429	0.514	97	29.286	7	2015/8/2
1292	547452.327	4940000	7.143	26.714	37.429	0.471	85.143	21.143	7	2015/8/9
1293	547452.327	4940000	6.714	23.143	32.429	0.429	81.429	20.857	7	2015/8/16
1294	547452.327	4940000	9.571	22.429	43.143	0.386	82.714	24.714	7	2015/8/23
1295	547452.327	4940000	9.143	18	40.429	0.357	58.286	22.143	7	2015/8/30
1296	547452.327	4940000	9.143	19.429	54	0.471	67.286	23.857	7	2015/9/6
1297	547452.327	4940000	7.429	24.286	54.429	0.4	63.571	21.571	7	2015/9/13
1298	547452.327	4940000	7.429	24.571	70.143	0.557	88.714	27.714	7	2015/9/20
1299	547452.327	4940000	6	21.571	49.714	0.443	73.429	25.429	7	2015/9/27
1300	547452.327	4940000	5.857	20.571	36.857	0.343	61.143	19.714	7	2015/10/4
1301	547452.327	4940000	10	33.857	76.143	0.771	75	41.429	7	2015/10/11
1302	547452.327	4940000	15.857	34.143	88.429	0.886	81.143	48.857	7	2015/10/18
1303	547452.327	4940000	18.143	35.857	100.286	0.714	64	53	7	2015/10/25
1304	547452.327	4940000	18.286	30.714	132.714	0.871	56.857	85.714	7	2015/11/1
1305	547452.327	4940000	25.143	36.429	205.143	1.186	67.143	149.571	7	2015/11/8
1306	547452.327	4940000	36.286	36	161.571	1.557	29.714	124.143	7	2015/11/15
1307	547452.327	4940000	23.143	15.286	68	0.686	43.143	42.429	7	2015/11/22
1308	547452.327	4940000	28.571	17.571	88.286	0.843	45.286	56.571	7	2015/11/29
1309	547452.327	4940000	31	23.143	81.286	1.029	41	56.286	7	2015/12/6
1310	547452.327	4940000	35.286	35.429	104.714	1.629	30.429	77.143	7	2015/12/13
1311	547452.327	4940000	36.286	27	104	1.557	32.143	72.286	7	2015/12/20
1312	547452.327	4940000	37.143	23.857	116.143	1.686	28.714	76.429	7	2015/12/27
1313	547452.327	4940000	43	29.857	116.857	1.586	31.714	76.429	7	2016/1/3
1314	547452.327	4940000	25.571	21.143	57.571	0.743	47.714	36.857	7	2016/1/10
1315	547452.327	4940000	38.143	24.286	84.429	0.971	43.857	57.286	7	2016/1/17
1316	547452.327	4940000	36.429	19.143	94.857	0.929	48.714	55.857	7	2016/1/24
1317	547452.327	4940000	42.571	27.857	100.714	1.414	49.857	65.857	7	2016/1/31
1318	547452.327	4940000	43.143	32.286	115.571	1.443	76.429	77.714	7	2016/2/7
1319	547452.327	4940000	37.143	27	96.429	1.086	68.714	65.857	7	2016/2/14
1320	547452.327	4940000	25.429	21.714	63	0.971	74.286	42.857	7	2016/2/21
1321	547452.327	4940000	27.143	22.857	70.857	0.914	71.143	44.429	7	2016/2/28
1322	547452.327	4940000	30	27.286	102.429	0.943	69.571	49.286	7	2016/3/6
1323	547452.327	4940000	16.714	19.714	55.143	0.757	79.143	30.571	7	2016/3/13
1324	547452.327	4940000	18	26.286	79.286	0.957	95.429	45.286	7	2016/3/20
1325	547452.327	4940000	13.429	20.143	61	0.8	89.286	34.286	7	2016/3/27
1326	547452.327	4940000	14	23.143	103.429	0.929	93.571	50.429	7	2016/4/3
1327	547452.327	4940000	11.286	18.857	105.286	0.714	92.571	42.571	7	2016/4/10
1328	547452.327	4940000	14.571	27.857	91.143	0.914	76	61.286	7	2016/4/17
1329	547452.327	4940000	9.143	20.286	77.286	0.586	95.286	29.571	7	2016/4/24
1330	547452.327	4940000	12	19.429	71.286	0.471	95.857	33.143	7	2016/5/1
1331	547452.327	4940000	9.857	16.286	52	0.4	79.429	24.286	7	2016/5/8
1332	547452.327	4940000	8.857	16.857	50.857	0.257	94.571	22.429	7	2016/5/15
1333	547452.327	4940000	9.714	25.143	67.714	0.457	124.714	25.429	7	2016/5/22
1334	547452.327	4940000	10.143	20.429	55.571	0.386	120.286	26.429	7	2016/5/29
1335	547452.327	4940000	8.429	20.286	39.714	0.386	83.857	20.286	7	2016/6/5
1336	547452.327	4940000	10.857	19	41.286	0.414	96.714	20.429	7	2016/6/12
1337	547452.327	4940000	10.143	14.714	32.571	0.4	81.286	17	7	2016/6/19
1338	547452.327	4940000	8.429	17.857	32.857	0.329	76.143	14.429	7	2016/6/26
1339	547452.327	4940000	8.571	29.429	41.714	0.443	99.286	17.286	7	2016/7/3
1340	547452.327	4940000	6.571	29.286	39.143	0.186	84.286	19	7	2016/7/10
1341	547452.327	4940000	11.429	23	35.571	0.286	78.286	15.143	7	2016/7/17
1342	547452.327	4940000	13.571	23.571	36.429	0.343	64.143	11	7	2016/7/24
1343	547452.327	4940000	9.571	29.571	42.143	0.471	80.857	15.143	7	2016/7/31
1344	547452.327	4940000	8.714	31.429	53.143	0.514	87.286	17.143	7	2016/8/7
1345	547452.327	4940000	4.429	29.286	50.571	0.586	80.143	16.857	7	2016/8/14
1346	547452.327	4940000	5.286	18.429	36.429	0.343	71.571	10.429	7	2016/8/21
1347	547452.327	4940000	5.286	18.286	45.714	0.329	67.714	12.571	7	2016/8/28
1348	547452.327	4940000	4.286	14	27.143	0.329	54.143	11.571	7	2016/9/4
1349	547452.327	4940000	4.429	15.714	30.429	0.343	49	10.429	7	2016/9/11
1350	547452.327	4940000	4.429	15.429	31.429	0.343	50.571	10.571	7	2016/9/18
1351	547452.327	4940000	6.429	21.143	67.143	0.457	67.571	24.143	7	2016/9/25
1352	547452.327	4940000	11.429	24.571	59	0.543	52.143	20.714	7	2016/10/2
1353	547452.327	4940000	6.143	22	39.429	0.471	42.571	18.571	7	2016/10/9
1354	547452.327	4940000	10.714	30.714	79.571	0.743	62	33.571	7	2016/10/16
1355	547452.327	4940000	16.571	28.143	54.286	0.643	45.286	24.286	7	2016/10/23
1356	547452.327	4940000	16.714	36.143	75.714	0.629	52.714	44	7	2016/10/30
1357	547452.327	4940000	19.143	34.857	100	0.757	50.286	72.714	7	2016/11/6
1358	547452.327	4940000	27.143	42	91.571	1.014	37.286	64	7	2016/11/13
1359	547452.327	4940000	27.714	38.571	85.429	0.943	42.714	54.143	7	2016/11/20
1360	547452.327	4940000	38.571	42	106.714	1.271	40.429	70.429	7	2016/11/27
1361	547452.327	4940000	31.857	37.714	79.286	0.957	50.143	50.143	7	2016/12/4
1362	547452.327	4940000	31.857	37	88.857	0.986	36.429	56.857	7	2016/12/11
1363	547452.327	4940000	39	38.714	95.429	1.271	38.857	63.429	7	2016/12/18
1364	547452.327	4940000	37.143	46.286	132.429	1.557	35.286	88.143	7	2016/12/25
1365	547452.327	4940000	34	36.714	96.286	1.229	41	63.857	7	2017/1/1
1366	547452.327	4940000	38.571	47.286	134.429	1.514	38	90.143	7	2017/1/8
1367	547452.327	4940000	20.286	19.429	50.571	0.486	60.286	29.714	7	2017/1/15
1368	547452.327	4940000	33.143	35.143	107.714	1.214	48.286	79.857	7	2017/1/22
1369	547452.327	4940000	34.714	29.143	83.286	0.871	66.571	57.286	7	2017/1/29
1370	547452.327	4940000	24.143	25.571	73.571	0.914	70.571	49.857	7	2017/2/5
1371	547452.327	4940000	17.143	19.286	50.857	0.586	77	36.429	7	2017/2/12
1372	547452.327	4940000	21.714	25.429	78.286	0.843	80.714	47.143	7	2017/2/19
1373	547452.327	4940000	19.143	22.286	50.571	0.7	84	33.857	7	2017/2/26
1374	547452.327	4940000	16.714	21	45.714	0.614	85	29.571	7	2017/3/5
1375	547452.327	4940000	14.286	19.286	51.429	0.643	81.857	31.286	7	2017/3/12
1376	547452.327	4940000	14.143	31.143	64.857	0.7	83.857	41.143	7	2017/3/19
1377	547452.327	4940000	8.714	26.429	55.714	0.6	89.143	33.714	7	2017/3/26
1378	547452.327	4940000	9.571	32.714	87.429	0.714	103	53.857	7	2017/4/2
1379	547452.327	4940000	8.857	34.286	112.143	0.814	118	73.429	7	2017/4/9
1380	547452.327	4940000	5.286	23.429	96.429	0.457	112	45.714	7	2017/4/16
1381	547452.327	4940000	6.286	32.143	62.286	0.586	77.857	42.429	7	2017/4/23
1382	547452.327	4940000	3.143	19.286	40.286	0.371	82.571	17.714	7	2017/4/30
1383	547452.327	4940000	3.857	20.429	106.429	0.386	104.857	30.571	7	2017/5/7
1384	547452.327	4940000	4.571	20.857	54.143	0.386	94.571	19.714	7	2017/5/14
1385	547452.327	4940000	4.429	22	57.714	0.386	113.857	20.857	7	2017/5/21
1386	547452.327	4940000	3.857	20.571	39.429	0.329	92.429	15	7	2017/5/28
1387	547452.327	4940000	3.857	19.429	41.714	0.314	69.143	14.857	7	2017/6/4
1388	547452.327	4940000	5.429	20	32.143	0.314	74.143	13.286	7	2017/6/11
1389	547452.327	4940000	4.429	24.857	43.143	0.357	90.857	18.571	7	2017/6/18
1390	547452.327	4940000	3.857	26.714	46.857	0.429	84.571	23.286	7	2017/6/25
1391	547452.327	4940000	3.429	26.143	63.286	0.486	112.143	25.857	7	2017/7/2
1392	547452.327	4940000	4	23.286	57.429	0.429	102.286	21.857	7	2017/7/9
1393	547452.327	4940000	3.714	22.571	48.143	0.443	87.857	21.286	7	2017/7/16
1394	547452.327	4940000	4.429	22.286	37.286	0.429	77.571	17.857	7	2017/7/23
1395	547452.327	4940000	4.571	22.857	38.571	0.429	88.429	16.143	7	2017/7/30
1396	547452.327	4940000	5.143	20.571	32.143	0.5	68.429	17.857	7	2017/8/6
1397	547452.327	4940000	6.286	15.429	28.714	0.386	64.857	16	7	2017/8/13
1398	547452.327	4940000	6.714	17.143	43	0.4	59	18	7	2017/8/20
1399	547452.327	4940000	5.286	19.286	40.143	0.486	69.571	20.714	7	2017/8/27
1400	547452.327	4940000	4.714	18	43.286	0.414	62.143	18.714	7	2017/9/3
1401	547452.327	4940000	4.857	23.571	49.857	0.543	65	19.143	7	2017/9/10
1402	547452.327	4940000	4.571	22.286	40.429	0.457	49	17	7	2017/9/17
1403	547452.327	4940000	3.857	26	51.571	0.486	68.857	18.571	7	2017/9/24
1404	547452.327	4940000	3.429	22.857	51.857	0.4	63.143	16.571	7	2017/10/1
1405	547452.327	4940000	3.429	26.143	52.714	0.443	70.429	21.143	7	2017/10/8
1406	547452.327	4940000	4.429	26.143	46.857	0.471	58.571	23.286	7	2017/10/15
1407	547452.327	4940000	6.571	36.571	93.571	0.714	56	45.571	7	2017/10/22
1408	547452.327	4940000	8.143	47.857	157.429	0.957	62.857	82.286	7	2017/10/29
1409	547452.327	4940000	6	37.143	133.714	0.871	60.143	98.571	7	2017/11/5
1410	547452.327	4940000	7.571	25.857	62.286	0.671	50.571	40.714	7	2017/11/12
1411	547452.327	4940000	8.714	19.714	63.571	0.429	53.143	33.429	7	2017/11/19
1412	547452.327	4940000	12	22.429	61.286	0.5	49.857	35.429	7	2017/11/26
1413	547452.327	4940000	13.143	22.143	60.714	0.586	60	33	7	2017/12/3
1414	547452.327	4940000	19.143	30.857	80.714	1	43.571	52.143	7	2017/12/10
1415	547452.327	4940000	12.429	19.857	50.714	0.657	58.857	31.714	7	2017/12/17
1416	547452.327	4940000	19.143	35.143	103.143	1.286	48.143	68.286	7	2017/12/24
1417	547452.327	4940000	14.571	24.571	69.429	0.814	61.857	46.286	7	2017/12/31
1418	547452.327	4940000	14.286	30.714	77.571	1.014	51.143	48.714	7	2018/1/7
1419	547452.327	4940000	18.429	34.857	81.571	1.171	48.286	57.286	7	2018/1/14
1420	547452.327	4940000	19.286	37.857	98	1.2	51.714	65.286	7	2018/1/21
1421	547452.327	4940000	13.857	19.714	51	0.557	66.571	32.571	7	2018/1/28
1422	547452.327	4940000	21.286	33.714	88.857	1.014	64.571	54.143	7	2018/2/4
1423	547452.327	4940000	15.143	24.571	72.857	0.943	67.429	42.857	7	2018/2/11
1424	547452.327	4940000	15.143	16.429	62.571	0.629	79.286	38.143	7	2018/2/18
1425	547452.327	4940000	14.286	20.857	61	0.6	87.714	38.429	7	2018/2/25
1426	547452.327	4940000	16.143	29	86.714	0.714	83.571	56.857	7	2018/3/4
1427	547452.327	4940000	15.286	27.857	55.857	0.6	97.857	35	7	2018/3/11
1428	547452.327	4940000	17.143	42.143	75.714	0.8	84.429	49.429	7	2018/3/18
1429	547452.327	4940000	9.143	33.286	68.429	0.714	107.429	42	7	2018/3/25
1430	547452.327	4940000	7.429	33.714	94.571	0.657	124.143	52.857	7	2018/4/1
1431	547452.327	4940000	4.857	19.714	72.857	0.457	105.714	35.714	7	2018/4/8
1432	547452.327	4940000	5.714	26.429	51.429	0.614	86.857	28.143	7	2018/4/15
1433	547452.327	4940000	3.571	28.857	74.857	0.6	125	32.286	7	2018/4/22
1434	547452.327	4940000	5.286	32	101	0.6	142.714	42.286	7	2018/4/29
1435	547452.327	4940000	4	16.429	61.429	0.371	110.286	26.143	7	2018/5/6
1436	547452.327	4940000	4.571	23.429	56.286	0.486	124.857	23.286	7	2018/5/13
1437	547452.327	4940000	3.857	21	59.286	0.457	114.143	22.286	7	2018/5/20
1438	547452.327	4940000	3.571	20.429	50.571	0.4	100.286	17.286	7	2018/5/27
1439	547452.327	4940000	2.429	25.286	51	0.457	136.429	21.571	7	2018/6/3
1440	547452.327	4940000	2.714	17.143	34.571	0.386	109.429	13.714	7	2018/6/10
1441	547452.327	4940000	2.286	12.429	21.714	0.271	86.857	9.143	7	2018/6/17
1442	547452.327	4940000	2	19.143	29.429	0.386	98	13.286	7	2018/6/24
1443	547452.327	4940000	2	20.286	31.714	0.443	96	16	7	2018/7/1
1444	547452.327	4940000	2.143	12	21	0.314	63	10.429	7	2018/7/8
1445	547452.327	4940000	2.429	18.571	30	0.371	72.286	12.286	7	2018/7/15
1446	547452.327	4940000	2.143	19	46.286	0.414	87.429	21.286	7	2018/7/22
1447	547452.327	4940000	4.143	20.857	52	0.414	109	19.714	7	2018/7/29
1448	547452.327	4940000	4.571	17.286	42.571	0.386	97.143	15.286	7	2018/8/5
1449	547452.327	4940000	3.714	18.286	34.714	0.4	57.429	15.143	7	2018/8/12
1450	547452.327	4940000	3.429	18.714	37	0.357	64	16.286	7	2018/8/19
1451	547452.327	4940000	3.429	18.714	30.714	0.443	57.571	15.143	7	2018/8/26
1452	547452.327	4940000	3.714	18.571	33.143	0.443	55	17.143	7	2018/9/2
1453	547452.327	4940000	3	14.714	26	0.357	64.286	14.429	7	2018/9/9
1454	547452.327	4940000	3.143	22	44.143	0.443	75.857	18.857	7	2018/9/16
1455	547452.327	4940000	3	24.714	49.429	0.4	67.429	16.714	7	2018/9/23
1456	547452.327	4940000	3.429	25.429	50.429	0.471	51.429	19.714	7	2018/9/30
1457	547452.327	4940000	2.286	29.429	59.857	0.5	70.143	21	7	2018/10/7
1458	547452.327	4940000	2.286	24	45.857	0.443	61.714	19.714	7	2018/10/14
1459	547452.327	4940000	4.714	32.143	62	0.586	57.429	24.571	7	2018/10/21
1460	547452.327	4940000	5.429	33.857	66.286	0.686	56.571	27.143	7	2018/10/28
1461	547452.327	4940000	4	30.429	57.429	0.586	51.143	26.571	7	2018/11/4
1462	547452.327	4940000	5.571	31.714	58	0.629	44.429	27.714	7	2018/11/11
1463	547452.327	4940000	6.714	35.286	59.286	0.743	44.429	36	7	2018/11/18
1464	547452.327	4940000	7.714	36.857	78.429	0.886	44.571	46.714	7	2018/11/25
1465	547452.327	4940000	5.286	26.429	66.143	0.7	56.571	29.857	7	2018/12/2
1466	547452.327	4940000	4.429	17.429	45.571	0.5	59.571	23.714	7	2018/12/9
1467	547452.327	4940000	10.286	40.714	101.571	1.143	39.857	66.429	7	2018/12/16
1468	547452.327	4940000	8.714	32.857	79.714	0.957	46.286	49.429	7	2018/12/23
1469	547452.327	4940000	5.143	17.429	49	0.571	59.571	25.714	7	2018/12/30
1470	547452.327	4940000	5	25	50	0.7	60	33	7	2018/12/31
1471	645695.18	5080000	30.75	32.75	138	0.925	139	104.25	8	2015/1/4
1472	645695.18	5080000	29.143	37.429	127.714	0.914	65.143	97.143	8	2015/1/11
1473	645695.18	5080000	30.857	38	118.857	0.943	44.857	85	8	2015/1/18
1474	645695.18	5080000	26.286	70.714	157.571	1.286	51.714	128.857	8	2015/1/25
1475	645695.18	5080000	24.714	36.571	104.286	1.243	65.714	94.286	8	2015/2/1
1476	645695.18	5080000	25.429	38	139.714	1.443	55	123	8	2015/2/8
1477	645695.18	5080000	28.571	27.857	78.143	1.243	72.571	62.571	8	2015/2/15
1478	645695.18	5080000	29.714	37.857	104.714	1.1	67.286	65.143	8	2015/2/22
1479	645695.18	5080000	24.857	20.429	92.571	0.971	74.571	50.571	8	2015/3/1
1480	645695.18	5080000	33	19.571	63	0.8	74.143	54.286	8	2015/3/8
1481	645695.18	5080000	26	15.857	63.429	0.629	66.714	44	8	2015/3/15
1482	645695.18	5080000	27.571	17.857	99.286	0.814	75.286	49.857	8	2015/3/22
1483	645695.18	5080000	26.286	18.286	101	0.6	94.714	56.286	8	2015/3/29
1484	645695.18	5080000	22.571	20.857	66.429	0.5	77.714	44.714	8	2015/4/5
1485	645695.18	5080000	17.571	13	56.714	0.471	61.143	38.714	8	2015/4/12
1486	645695.18	5080000	21.714	26.857	97.143	0.629	86.143	55.143	8	2015/4/19
1487	645695.18	5080000	16.429	20.714	116.143	0.5	84.857	51.286	8	2015/4/26
1488	645695.18	5080000	20	34.286	116.143	0.6	101.429	64.286	8	2015/5/3
1489	645695.18	5080000	15	16.143	77.286	0.271	80.429	33.714	8	2015/5/10
1490	645695.18	5080000	13.286	16.714	37.714	0.343	76.714	24.857	8	2015/5/17
1491	645695.18	5080000	13.143	16.571	51.286	0.3	81	25.429	8	2015/5/24
1492	645695.18	5080000	15.571	16.857	46.429	0.243	84.571	29.571	8	2015/5/31
1493	645695.18	5080000	13.429	12.857	32.857	0.229	74.429	23.429	8	2015/6/7
1494	645695.18	5080000	12.857	13.429	48.429	0.343	85.571	26.286	8	2015/6/14
1495	645695.18	5080000	14.714	16.714	78.286	0.257	84	35.571	8	2015/6/21
1496	645695.18	5080000	14.429	14.857	54.857	0.343	67.429	37.857	8	2015/6/28
1497	645695.18	5080000	12	14.857	36.429	0.243	56.429	25.429	8	2015/7/5
1498	645695.18	5080000	14.429	17.143	54.429	0.2	64.429	36.857	8	2015/7/12
1499	645695.18	5080000	14.429	16.143	44	0.2	79.429	25.286	8	2015/7/19
1500	645695.18	5080000	15.714	19.286	50.286	0.414	87.857	34.714	8	2015/7/26
1501	645695.18	5080000	13.857	18.143	55.429	0.286	81.714	27.286	8	2015/8/2
1502	645695.18	5080000	15.714	14.286	43.857	0.229	84	27	8	2015/8/9
1503	645695.18	5080000	15.143	15.571	36.714	0.286	67.286	25.429	8	2015/8/16
1504	645695.18	5080000	14.429	14.857	44.571	0.4	38.143	27.429	8	2015/8/23
1505	645695.18	5080000	13.714	12.571	40.571	0.386	34.571	21	8	2015/8/30
1506	645695.18	5080000	13.286	17	59.143	0.5	43.429	29.286	8	2015/9/6
1507	645695.18	5080000	12.286	15.143	64.143	0.386	37.429	25.857	8	2015/9/13
1508	645695.18	5080000	12.429	20.714	89.429	0.529	46.857	35.143	8	2015/9/20
1509	645695.18	5080000	11.571	15.571	48.571	0.386	34.571	27.143	8	2015/9/27
1510	645695.18	5080000	11.429	13.714	43.429	0.186	33.857	18.571	8	2015/10/4
1511	645695.18	5080000	12.429	18.714	58.429	0.471	31	35.429	8	2015/10/11
1512	645695.18	5080000	15.286	22.857	84	0.4	32.143	46	8	2015/10/18
1513	645695.18	5080000	10.857	21.571	103.143	0.343	22.714	50.429	8	2015/10/25
1514	645695.18	5080000	11.714	23.714	146.714	0.443	15.571	98.286	8	2015/11/1
1515	645695.18	5080000	15.857	40.714	287.429	1.186	18	235.571	8	2015/11/8
1516	645695.18	5080000	10.143	25.429	108.571	0.686	26.857	86.714	8	2015/11/15
1517	645695.18	5080000	9	14.571	104.143	0.471	38.286	64	8	2015/11/22
1518	645695.18	5080000	10.143	15.286	111.857	0.586	51.286	73.714	8	2015/11/29
1519	645695.18	5080000	11.857	15.143	93.429	0.486	48	65.571	8	2015/12/6
1520	645695.18	5080000	23	41.571	139.143	1.7	45.429	85.857	8	2015/12/13
1521	645695.18	5080000	24.571	29.714	67.429	1.486	46.429	17.714	8	2015/12/20
1522	645695.18	5080000	22.286	26.571	101.857	1.243	44.143	61.714	8	2015/12/27
1523	645695.18	5080000	29.286	32.571	127.286	1.429	47.857	103.429	8	2016/1/3
1524	645695.18	5080000	15.286	17.857	51.857	0.714	52	42.143	8	2016/1/10
1525	645695.18	5080000	24	29.286	82	0.971	35.429	49	8	2016/1/17
1526	645695.18	5080000	9.286	18.143	60.714	0.943	33	51.429	8	2016/1/24
1527	645695.18	5080000	6.286	22.429	65.286	1.043	38.286	59.429	8	2016/1/31
1528	645695.18	5080000	6.714	24.857	71.857	1.286	63.714	60.429	8	2016/2/7
1529	645695.18	5080000	6.714	19.571	51.857	0.886	75.857	40.143	8	2016/2/14
1530	645695.18	5080000	4.143	9.571	25.429	0.871	80.429	20.143	8	2016/2/21
1531	645695.18	5080000	6.571	19.714	31.429	1.071	54.571	26.143	8	2016/2/28
1532	645695.18	5080000	9.571	19.714	65.714	0.9	60.714	42	8	2016/3/6
1533	645695.18	5080000	12.571	7.714	35.286	0.486	63.286	25	8	2016/3/13
1534	645695.18	5080000	7	17.714	64.143	0.771	67	41.429	8	2016/3/20
1535	645695.18	5080000	6	16.714	72.429	0.671	44.714	32.571	8	2016/3/27
1536	645695.18	5080000	9.286	15.286	129.714	0.686	72.286	50.143	8	2016/4/3
1537	645695.18	5080000	13	13.286	99.857	0.543	87.286	45.857	8	2016/4/10
1538	645695.18	5080000	14.857	17.857	93.714	0.729	94.571	71.286	8	2016/4/17
1539	645695.18	5080000	12	18.143	77.714	0.314	105	35.286	8	2016/4/24
1540	645695.18	5080000	12	24.143	83.714	0.429	113.714	44.143	8	2016/5/1
1541	645695.18	5080000	12	24.857	36.143	0.471	93.714	26.714	8	2016/5/8
1542	645695.18	5080000	12.143	25.429	45.714	0.457	101.857	28.714	8	2016/5/15
1543	645695.18	5080000	12.571	32.857	95.571	0.5	128.429	43.571	8	2016/5/22
1544	645695.18	5080000	11.143	23.857	68.571	0.357	100.714	36.143	8	2016/5/29
1545	645695.18	5080000	9.714	17.286	54.857	0.386	98.429	37.571	8	2016/6/5
1546	645695.18	5080000	9.143	19.571	48.857	0.657	99.286	32	8	2016/6/12
1547	645695.18	5080000	15.429	18.571	41.571	0.743	71.286	29.857	8	2016/6/19
1548	645695.18	5080000	15.143	15.714	39.286	0.7	61.857	28.143	8	2016/6/26
1549	645695.18	5080000	14.143	24.286	65.571	0.671	85.286	39.143	8	2016/7/3
1550	645695.18	5080000	12.286	29.286	54	0.629	82.286	38.286	8	2016/7/10
1551	645695.18	5080000	11.714	23.143	44.857	0.7	57.286	36.571	8	2016/7/17
1552	645695.18	5080000	12.714	26.571	50.429	0.757	54	35.286	8	2016/7/24
1553	645695.18	5080000	11.286	25.714	52	0.8	58.143	38.714	8	2016/7/31
1554	645695.18	5080000	12.571	27.143	58.143	1.014	58.714	46.857	8	2016/8/7
1555	645695.18	5080000	11.714	28.286	61.429	0.943	70.429	42.143	8	2016/8/14
1556	645695.18	5080000	15.143	28.571	73.857	1.014	61	29.429	8	2016/8/21
1557	645695.18	5080000	14.429	25.429	71	1	63.143	24.571	8	2016/8/28
1558	645695.18	5080000	12.286	15.286	35.857	1.014	77.286	24.714	8	2016/9/4
1559	645695.18	5080000	12	19.429	64.286	1.057	58.714	24	8	2016/9/11
1560	645695.18	5080000	10.857	29.571	37	1.129	65.143	28.286	8	2016/9/18
1561	645695.18	5080000	10	34.857	86.286	1.243	98.143	48.714	8	2016/9/25
1562	645695.18	5080000	10.714	29.143	71.429	1.029	86.571	35.429	8	2016/10/2
1563	645695.18	5080000	10.714	24.143	51.714	0.8	70.571	29.857	8	2016/10/9
1564	645695.18	5080000	9.857	27.143	71.571	0.786	80.286	38.429	8	2016/10/16
1565	645695.18	5080000	7.571	23.286	56.286	0.657	61.714	31	8	2016/10/23
1566	645695.18	5080000	9.286	28.571	138.857	0.9	60.143	89.143	8	2016/10/30
1567	645695.18	5080000	11.571	28.857	156.286	0.886	63.429	108.571	8	2016/11/6
1568	645695.18	5080000	13	31.429	120.143	0.914	80.857	70.714	8	2016/11/13
1569	645695.18	5080000	12.857	28.571	111.571	0.786	72.714	56.714	8	2016/11/20
1570	645695.18	5080000	18.714	39	114.571	0.886	64.143	67.429	8	2016/11/27
1571	645695.18	5080000	18.143	40.286	92.429	0.814	70.857	57.429	8	2016/12/4
1572	645695.18	5080000	23	50.714	135.143	1.1	51.857	84.857	8	2016/12/11
1573	645695.18	5080000	23.714	44.429	107.143	0.957	56.143	65.714	8	2016/12/18
1574	645695.18	5080000	27.286	56.571	159.857	1.329	60.143	94.714	8	2016/12/25
1575	645695.18	5080000	27.429	41.714	126.857	0.943	50.143	74	8	2017/1/1
1576	645695.18	5080000	46	64.714	198	1.986	40.571	141.857	8	2017/1/8
1577	645695.18	5080000	18.143	25.571	72.857	0.571	65.857	39.143	8	2017/1/15
1578	645695.18	5080000	26.857	48.714	139	1.171	54.714	101.286	8	2017/1/22
1579	645695.18	5080000	25.143	32.857	98.571	0.929	75.857	65.143	8	2017/1/29
1580	645695.18	5080000	23.714	22.714	104.714	0.957	76.143	67.143	8	2017/2/5
1581	645695.18	5080000	16.714	28	73.857	0.743	76.571	49.429	8	2017/2/12
1582	645695.18	5080000	14.714	33.143	88.857	0.829	86.429	49.429	8	2017/2/19
1583	645695.18	5080000	14.286	29.143	65.714	0.814	87.857	38.143	8	2017/2/26
1584	645695.18	5080000	13	27.143	61.143	0.829	87.286	36.286	8	2017/3/5
1585	645695.18	5080000	13.714	28.143	74.571	0.857	84.714	43.286	8	2017/3/12
1586	645695.18	5080000	12.143	32.429	92	0.786	84.714	50.429	8	2017/3/19
1587	645695.18	5080000	11.571	30	100.571	0.714	92.143	56.857	8	2017/3/26
1588	645695.18	5080000	10	40.286	147.143	0.9	101.286	77.571	8	2017/4/2
1589	645695.18	5080000	13.714	32	96.143	0.743	120	50.429	8	2017/4/9
1590	645695.18	5080000	15.143	26.714	133.857	0.586	107.286	55.143	8	2017/4/16
1591	645695.18	5080000	17.286	31.429	74.286	0.657	83.571	43.571	8	2017/4/23
1592	645695.18	5080000	15.857	22.714	41.571	0.443	83.143	22	8	2017/4/30
1593	645695.18	5080000	11.286	21.286	134	0.357	109.571	35.286	8	2017/5/7
1594	645695.18	5080000	13.286	29.714	65.286	0.457	92.571	29.286	8	2017/5/14
1595	645695.18	5080000	11.143	26.143	70.857	0.386	110.571	27.571	8	2017/5/21
1596	645695.18	5080000	15.714	26	52.286	0.357	93.143	24.286	8	2017/5/28
1597	645695.18	5080000	14	19.571	51.571	0.343	76.571	21.143	8	2017/6/4
1598	645695.18	5080000	14.857	23	42	0.371	72.857	25.143	8	2017/6/11
1599	645695.18	5080000	23.429	23.143	50.286	0.429	98.571	24.857	8	2017/6/18
1600	645695.18	5080000	24.857	25.429	48.857	0.5	94.143	28	8	2017/6/25
1601	645695.18	5080000	17.286	28.143	65	0.543	106.286	34.571	8	2017/7/2
1602	645695.18	5080000	13	28.143	66.571	0.471	119.571	29.286	8	2017/7/9
1603	645695.18	5080000	9.429	21	47.143	0.414	105	25.571	8	2017/7/16
1604	645695.18	5080000	10.429	25.143	45.571	0.457	93.143	17	8	2017/7/23
1605	645695.18	5080000	10.571	27	66.857	0.457	84.429	19.714	8	2017/7/30
1606	645695.18	5080000	9.857	23.429	40.286	0.614	73.286	16.714	8	2017/8/6
1607	645695.18	5080000	10.714	17.286	46.857	0.557	51.857	13.714	8	2017/8/13
1608	645695.18	5080000	12.429	21.286	75	0.514	62.571	19	8	2017/8/20
1609	645695.18	5080000	10.143	19	57.857	0.486	74.857	25	8	2017/8/27
1610	645695.18	5080000	10.429	24.714	47.857	0.429	63.286	17.571	8	2017/9/3
1611	645695.18	5080000	10.286	26.857	65.286	0.486	73.429	19.857	8	2017/9/10
1612	645695.18	5080000	13.429	30	49.714	0.443	56.857	17.429	8	2017/9/17
1613	645695.18	5080000	13.143	31.857	58.429	0.514	71.571	20.714	8	2017/9/24
1614	645695.18	5080000	10.714	21.857	61.714	0.329	70.714	16.857	8	2017/10/1
1615	645695.18	5080000	13	28.429	61.857	0.443	69.714	23.714	8	2017/10/8
1616	645695.18	5080000	12.571	33.286	48.143	0.443	57.714	24.571	8	2017/10/15
1617	645695.18	5080000	15.714	44	145.143	0.943	62.571	95.714	8	2017/10/22
1618	645695.18	5080000	15.429	49.857	231.571	1.129	75.143	153.857	8	2017/10/29
1619	645695.18	5080000	13.571	41.429	184	0.943	60	115.143	8	2017/11/5
1620	645695.18	5080000	12.714	42.286	126	1.014	36.857	80.286	8	2017/11/12
1621	645695.18	5080000	12	34.286	70	0.743	45.286	36.714	8	2017/11/19
1622	645695.18	5080000	13	33.857	70	0.671	49.714	36.857	8	2017/11/26
1623	645695.18	5080000	19	27.143	71.571	0.629	61.143	34.714	8	2017/12/3
1624	645695.18	5080000	19.286	43.714	105.857	0.971	35	69	8	2017/12/10
1625	645695.18	5080000	17.429	34.286	85.571	0.657	51.429	45.857	8	2017/12/17
1626	645695.18	5080000	17.429	40.857	109.857	1.214	43.714	68	8	2017/12/24
1627	645695.18	5080000	15.857	23.429	86.429	0.7	52.857	45	8	2017/12/31
1628	645695.18	5080000	15.571	40.143	90.143	0.814	55.143	56.857	8	2018/1/7
1629	645695.18	5080000	12.143	38.571	90.714	0.886	56.143	52.286	8	2018/1/14
1630	645695.18	5080000	15.429	37.857	114.429	1.029	53	69.857	8	2018/1/21
1631	645695.18	5080000	8	24.143	79.143	0.557	63.571	38.571	8	2018/1/28
1632	645695.18	5080000	16.286	41.143	122.571	1.029	62.857	76.143	8	2018/2/4
1633	645695.18	5080000	15.857	28.143	90.143	0.643	75.286	43.429	8	2018/2/11
1634	645695.18	5080000	27.429	24	75.143	0.629	79.857	49.714	8	2018/2/18
1635	645695.18	5080000	21.286	25.143	63	0.6	96.571	36.571	8	2018/2/25
1636	645695.18	5080000	17.286	27.857	86.714	0.714	93	41.286	8	2018/3/4
1637	645695.18	5080000	16	29	65.714	0.771	95.714	37.143	8	2018/3/11
1638	645695.18	5080000	21	34.857	69.286	0.871	98.429	38.714	8	2018/3/18
1639	645695.18	5080000	17.429	31.857	108.714	0.786	110	38	8	2018/3/25
1640	645695.18	5080000	17.286	33.286	137.429	0.686	120.857	65.429	8	2018/4/1
1641	645695.18	5080000	16.143	27.429	182.571	0.657	111.286	71.286	8	2018/4/8
1642	645695.18	5080000	16	28.429	52.286	0.657	107.857	27.143	8	2018/4/15
1643	645695.18	5080000	13.714	32.571	135.286	0.729	145.143	47.571	8	2018/4/22
1644	645695.18	5080000	16.714	40.571	170.286	0.6	172.286	62.857	8	2018/4/29
1645	645695.18	5080000	16.286	26.857	88.571	0.4	119.857	27	8	2018/5/6
1646	645695.18	5080000	16.143	27.571	127.143	0.4	139.571	28.571	8	2018/5/13
1647	645695.18	5080000	10.571	23.714	93	0.429	155.714	31.714	8	2018/5/20
1648	645695.18	5080000	11.143	23.857	80.286	0.429	119.286	20.286	8	2018/5/27
1649	645695.18	5080000	9.429	32	98.714	0.5	163.857	37.286	8	2018/6/3
1650	645695.18	5080000	8.143	23.571	63.429	0.357	125.571	19.143	8	2018/6/10
1651	645695.18	5080000	10.286	20.714	76.286	0.343	96.857	19.571	8	2018/6/17
1652	645695.18	5080000	8	20.143	39.286	0.371	109.571	12.714	8	2018/6/24
1653	645695.18	5080000	11	26	49.143	0.571	124.714	20.571	8	2018/7/1
1654	645695.18	5080000	11.286	17.286	40.857	0.414	77.143	11	8	2018/7/8
1655	645695.18	5080000	10.857	27.714	50.143	0.486	120.571	17.714	8	2018/7/15
1656	645695.18	5080000	9.286	30.714	48.571	0.657	101.429	26.714	8	2018/7/22
1657	645695.18	5080000	9.857	25.714	60.429	0.586	115.857	23.429	8	2018/7/29
1658	645695.18	5080000	8.286	28.286	50.857	0.586	88	19.714	8	2018/8/5
1659	645695.18	5080000	10.714	23.714	46.429	0.543	76.714	13.857	8	2018/8/12
1660	645695.18	5080000	9	28	63.571	0.443	80.714	18.286	8	2018/8/19
1661	645695.18	5080000	8	25.429	50.429	0.5	75.714	14.143	8	2018/8/26
1662	645695.18	5080000	10.143	25.143	41	0.571	71.571	15.714	8	2018/9/2
1663	645695.18	5080000	8.714	21.857	33.571	0.414	64	10.714	8	2018/9/9
1664	645695.18	5080000	8.571	25	63.714	0.486	99.286	17.714	8	2018/9/16
1665	645695.18	5080000	9.571	27.143	77.286	0.514	70.429	18.429	8	2018/9/23
1666	645695.18	5080000	9.429	29.143	82.286	0.471	68.857	24.714	8	2018/9/30
1667	645695.18	5080000	10.714	33	107.429	0.486	74.857	25.571	8	2018/10/7
1668	645695.18	5080000	8.571	27.143	66.857	0.429	72.286	19.286	8	2018/10/14
1669	645695.18	5080000	9.286	35.143	92.714	0.443	65.714	22.429	8	2018/10/21
1670	645695.18	5080000	16.286	31.429	74.571	0.514	67.286	22.429	8	2018/10/28
1671	645695.18	5080000	12.857	32.429	74.571	0.486	60.857	27.286	8	2018/11/4
1672	645695.18	5080000	12.857	43.571	66.429	0.586	52.714	25.857	8	2018/11/11
1673	645695.18	5080000	15	49.286	64.286	0.686	51.714	41	8	2018/11/18
1674	645695.18	5080000	14.714	47.286	85.857	0.786	59.714	41.429	8	2018/11/25
1675	645695.18	5080000	11	33.429	81.429	0.5	68.286	24.143	8	2018/12/2
1676	645695.18	5080000	8.286	28.571	68.714	0.314	65.143	23.286	8	2018/12/9
1677	645695.18	5080000	14.286	51.143	130.429	0.786	51.429	64.143	8	2018/12/16
1678	645695.18	5080000	12.286	44.143	99	0.7	56.857	39.571	8	2018/12/23
1679	645695.18	5080000	10.286	37	67.429	0.486	61.429	25.429	8	2018/12/30
1680	645695.18	5080000	10	33	58	0.6	64	33	8	2018/12/31
1681	119033.292	5260000	57.5	28.5	60.5	1.075	35.75	48.75	9	2015/1/4
1682	119033.292	5260000	49.571	31	63	1.186	48.714	47.143	9	2015/1/11
1683	119033.292	5260000	61.714	33.143	73.429	1.2	46.571	53.143	9	2015/1/18
1684	119033.292	5260000	62.714	36	94.286	1.271	50.286	69.286	9	2015/1/25
1685	119033.292	5260000	46.857	29.571	48.857	1.057	52.286	30	9	2015/2/1
1686	119033.292	5260000	56.143	33.429	62.571	1.2	55.714	37.857	9	2015/2/8
1687	119033.292	5260000	51.857	33.429	63.571	1.271	63.714	36.429	9	2015/2/15
1688	119033.292	5260000	52.143	25	91.571	0.986	68.857	54	9	2015/2/22
1689	119033.292	5260000	33.714	30.714	70.429	1.014	79.571	47.429	9	2015/3/1
1690	119033.292	5260000	47.286	29.571	66.571	0.857	81.571	45.429	9	2015/3/8
1691	119033.292	5260000	34	21.286	44.571	0.757	78.857	26	9	2015/3/15
1692	119033.292	5260000	23.857	14.286	46.714	0.743	86.714	18.857	9	2015/3/22
1693	119033.292	5260000	35.143	28.714	109.429	1.443	102.857	69.143	9	2015/3/29
1694	119033.292	5260000	28.714	24.143	78.429	0.943	79.714	44.857	9	2015/4/5
1695	119033.292	5260000	26.286	17.714	40.429	0.857	83.429	22.571	9	2015/4/12
1696	119033.292	5260000	17.571	17.143	107.429	0.9	98.286	37.571	9	2015/4/19
1697	119033.292	5260000	13.429	14.429	65.286	0.786	94.429	20.571	9	2015/4/26
1698	119033.292	5260000	13.571	16.857	78.286	0.671	104	26.143	9	2015/5/3
1699	119033.292	5260000	11	12.429	27	0.586	79.429	11.143	9	2015/5/10
1700	119033.292	5260000	9	17.571	28.286	0.571	86.857	13	9	2015/5/17
1701	119033.292	5260000	9.714	17.429	37	0.471	101.429	18.857	9	2015/5/24
1702	119033.292	5260000	10.429	22.286	44.143	0.571	102.143	15.714	9	2015/5/31
1703	119033.292	5260000	9.714	21.571	32	0.486	87.714	17.286	9	2015/6/7
1704	119033.292	5260000	10.429	19.857	30.857	0.514	99.143	18.571	9	2015/6/14
1705	119033.292	5260000	8.143	18.429	31	0.571	103.571	16.571	9	2015/6/21
1706	119033.292	5260000	6.857	20.714	38.429	0.686	114.571	20.429	9	2015/6/28
1707	119033.292	5260000	7.429	17.857	33.143	0.543	74.714	11.714	9	2015/7/5
1708	119033.292	5260000	11.571	21.143	47.143	0.729	124.429	23.286	9	2015/7/12
1709	119033.292	5260000	11.143	20.571	37.429	0.557	104	15.857	9	2015/7/19
1710	119033.292	5260000	10.714	19.286	42.429	0.757	97.286	24.857	9	2015/7/26
1711	119033.292	5260000	11.429	16	43.571	0.671	78.429	14.714	9	2015/8/2
1712	119033.292	5260000	17.857	15	53.143	0.629	81.714	22.143	9	2015/8/9
1713	119033.292	5260000	11	15.286	43.714	0.529	84.143	14.857	9	2015/8/16
1714	119033.292	5260000	9.143	13.286	45.429	0.6	74.571	18.429	9	2015/8/23
1715	119033.292	5260000	5.143	11.286	45.857	0.4	44.714	11.714	9	2015/8/30
1716	119033.292	5260000	4.857	15.857	46.143	0.314	52.143	19	9	2015/9/6
1717	119033.292	5260000	3.857	17.143	39.286	0.443	49.571	14	9	2015/9/13
1718	119033.292	5260000	6.714	21.143	61.429	0.643	79.286	21.429	9	2015/9/20
1719	119033.292	5260000	3.286	19.286	35.714	0.529	44.143	14	9	2015/9/27
1720	119033.292	5260000	5	17	41.857	0.5	53.857	16.714	9	2015/10/4
1721	119033.292	5260000	5.286	26.571	69.143	0.886	55	35.571	9	2015/10/11
1722	119033.292	5260000	21	25.571	59	0.6	49.857	30.286	9	2015/10/18
1723	119033.292	5260000	21.714	23.571	53.429	0.714	42.714	25.143	9	2015/10/25
1724	119033.292	5260000	24.429	28.571	112.714	0.814	49.857	93.143	9	2015/11/1
1725	119033.292	5260000	40.714	37.714	147	0.943	51.714	123.286	9	2015/11/8
1726	119033.292	5260000	34.857	36.429	114.429	0.757	47.429	83.286	9	2015/11/15
1727	119033.292	5260000	41.571	27.429	55.286	0.671	33.714	40.571	9	2015/11/22
1728	119033.292	5260000	52	34.143	74.857	0.943	33	52.714	9	2015/11/29
1729	119033.292	5260000	35.571	24.143	60.286	0.729	36	41.571	9	2015/12/6
1730	119033.292	5260000	61.714	48.143	114.143	1.314	28.714	100.286	9	2015/12/13
1731	119033.292	5260000	62.143	46.714	114.714	1.271	23.857	97.286	9	2015/12/20
1732	119033.292	5260000	50.857	35.429	90.429	1.014	30.571	76.714	9	2015/12/27
1733	119033.292	5260000	46.571	34.571	101.714	1.1	31.286	86.286	9	2016/1/3
1734	119033.292	5260000	38.571	23.857	49.714	0.657	39	35.286	9	2016/1/10
1735	119033.292	5260000	62.286	31.286	65	0.957	39.286	48.571	9	2016/1/17
1736	119033.292	5260000	57.714	27.571	54.714	0.957	41.714	44.571	9	2016/1/24
1737	119033.292	5260000	46.571	23	44	0.8	45.857	31.857	9	2016/1/31
1738	119033.292	5260000	53.714	30.143	58.857	0.829	53.857	43	9	2016/2/7
1739	119033.292	5260000	52.429	30.571	90.143	1.014	54	73	9	2016/2/14
1740	119033.292	5260000	45.571	23.571	42.286	0.757	57	27	9	2016/2/21
1741	119033.292	5260000	46.571	27.857	46.143	0.757	60.286	32.143	9	2016/2/28
1742	119033.292	5260000	43.286	28.286	64.571	0.857	68.857	39	9	2016/3/6
1743	119033.292	5260000	23.429	16	33.286	0.443	69.857	16.714	9	2016/3/13
1744	119033.292	5260000	37.143	29.714	77.714	0.686	78.143	47.286	9	2016/3/20
1745	119033.292	5260000	29.857	28.571	75	0.686	84.143	47.429	9	2016/3/27
1746	119033.292	5260000	22.857	24.429	105.571	0.671	89.286	63	9	2016/4/3
1747	119033.292	5260000	17.429	18.286	66.429	0.6	80.571	28.571	9	2016/4/10
1748	119033.292	5260000	21.143	28	86.286	0.771	101.429	50.857	9	2016/4/17
1749	119033.292	5260000	8.857	14.714	65	0.557	88.857	19.857	9	2016/4/24
1750	119033.292	5260000	9.143	19.286	50	0.386	101.571	21.286	9	2016/5/1
1751	119033.292	5260000	8.571	17.714	66.857	0.457	93.286	21.571	9	2016/5/8
1752	119033.292	5260000	8	15.429	112.143	0.5	90.286	25	9	2016/5/15
1753	119033.292	5260000	9.714	16.143	108	0.614	103.714	28.286	9	2016/5/22
1754	119033.292	5260000	9.286	14.286	49.429	0.271	81.429	20.571	9	2016/5/29
1755	119033.292	5260000	9.286	17.286	43.714	0.371	84.429	20.429	9	2016/6/5
1756	119033.292	5260000	9	19.429	36	0.429	60.286	15.714	9	2016/6/12
1757	119033.292	5260000	8.714	21.714	37.714	0.386	79.857	18.429	9	2016/6/19
1758	119033.292	5260000	6	17.571	38.714	0.486	70.143	16.286	9	2016/6/26
1759	119033.292	5260000	5.143	18.857	44.857	0.529	85.286	20.429	9	2016/7/3
1760	119033.292	5260000	4.286	20.286	53.429	0.614	110.571	25.286	9	2016/7/10
1761	119033.292	5260000	4	19.571	47.286	0.5	68.429	19.143	9	2016/7/17
1762	119033.292	5260000	3.429	16.286	51	0.529	78.857	25.714	9	2016/7/24
1763	119033.292	5260000	4.429	20	45.429	0.543	79.571	19.857	9	2016/7/31
1764	119033.292	5260000	4.857	14.857	40	0.514	69	15.143	9	2016/8/7
1765	119033.292	5260000	4.857	20.857	56.429	0.671	67.714	23.857	9	2016/8/14
1766	119033.292	5260000	5.143	19.143	46.143	0.543	69.714	16.143	9	2016/8/21
1767	119033.292	5260000	4.571	17.857	47.571	0.457	60.571	16.429	9	2016/8/28
1768	119033.292	5260000	3.571	15	35.143	0.5	35.286	15.857	9	2016/9/4
1769	119033.292	5260000	4.286	17	37.143	0.457	41.429	14.429	9	2016/9/11
1770	119033.292	5260000	3.857	17.571	39.143	0.429	45	15	9	2016/9/18
1771	119033.292	5260000	5.857	21	58.571	0.671	54.143	29.429	9	2016/9/25
1772	119033.292	5260000	4.571	17.286	47.714	0.643	44.571	23.857	9	2016/10/2
1773	119033.292	5260000	3.286	16	41.714	0.714	40.571	19.286	9	2016/10/9
1774	119033.292	5260000	14.857	24.857	73.857	0.829	52	38.857	9	2016/10/16
1775	119033.292	5260000	17.857	22.714	43.286	0.657	40.286	24.714	9	2016/10/23
1776	119033.292	5260000	20.857	25.571	75	0.814	44.286	50.571	9	2016/10/30
1777	119033.292	5260000	33.286	32.286	110.286	1.086	43.857	89.429	9	2016/11/6
1778	119033.292	5260000	28.857	28.429	64.571	1.043	38.143	50.571	9	2016/11/13
1779	119033.292	5260000	38.143	32	60.286	1.171	38.286	48.857	9	2016/11/20
1780	119033.292	5260000	41.143	34	76.286	1.529	40	65.571	9	2016/11/27
1781	119033.292	5260000	39.143	29.714	54	1.329	40.286	41.857	9	2016/12/4
1782	119033.292	5260000	51.286	37.571	91.571	1.714	27	79.857	9	2016/12/11
1783	119033.292	5260000	47.714	35.571	81.857	1.214	31.286	67.143	9	2016/12/18
1784	119033.292	5260000	43.143	37.143	109.429	1.457	25.857	95.714	9	2016/12/25
1785	119033.292	5260000	46.857	32.429	71.143	1.329	37.429	42.857	9	2017/1/1
1786	119033.292	5260000	71.571	55.429	186.571	2.286	37.429	106.286	9	2017/1/8
1787	119033.292	5260000	34.714	20	33.429	0.914	50.143	23.714	9	2017/1/15
1788	119033.292	5260000	57.143	39.143	93.857	1.586	34	85.429	9	2017/1/22
1789	119033.292	5260000	45.143	26	65.714	1.3	51.143	54.857	9	2017/1/29
1790	119033.292	5260000	47.571	25.286	51.857	1.171	56	38.857	9	2017/2/5
1791	119033.292	5260000	40.857	23.286	50.714	0.871	57.286	37.714	9	2017/2/12
1792	119033.292	5260000	31.429	25.429	62	0.957	62.286	48.286	9	2017/2/19
1793	119033.292	5260000	37.143	22.857	38.286	0.857	60.429	27.286	9	2017/2/26
1794	119033.292	5260000	33.571	21.571	37.286	0.843	61	23.143	9	2017/3/5
1795	119033.292	5260000	33.714	23.857	51.714	0.857	67.286	31.714	9	2017/3/12
1796	119033.292	5260000	32.857	29	69.429	0.943	73	49.143	9	2017/3/19
1797	119033.292	5260000	28.286	27.714	67.286	0.843	71.714	49.857	9	2017/3/26
1798	119033.292	5260000	23.571	24.714	77.429	0.871	94.143	57.286	9	2017/4/2
1799	119033.292	5260000	21.286	21.857	96.143	0.814	94.429	51	9	2017/4/9
1800	119033.292	5260000	14.286	14.857	76.857	0.629	101.571	26.429	9	2017/4/16
1801	119033.292	5260000	10.857	20.286	57.286	0.643	91.857	35.286	9	2017/4/23
1802	119033.292	5260000	7.286	15.857	55.286	0.5	98.857	18.571	9	2017/4/30
1803	119033.292	5260000	10	15.714	191.286	0.629	113.143	52.714	9	2017/5/7
1804	119033.292	5260000	9.857	17.857	99	0.514	109.714	23.571	9	2017/5/14
1805	119033.292	5260000	10.571	19.143	69.571	0.514	122.286	22.143	9	2017/5/21
1806	119033.292	5260000	8	18.143	70.571	0.471	110	16.857	9	2017/5/28
1807	119033.292	5260000	8	18	50.286	0.471	85.714	12.429	9	2017/6/4
1808	119033.292	5260000	9.714	18.571	45.857	0.514	94.571	12.571	9	2017/6/11
1809	119033.292	5260000	8.429	22.714	44.571	0.514	99.714	17.143	9	2017/6/18
1810	119033.292	5260000	9.286	19.714	43.571	0.514	94.429	16.571	9	2017/6/25
1811	119033.292	5260000	7.857	19.429	69.714	0.729	123.714	27.286	9	2017/7/2
1812	119033.292	5260000	8.429	17.286	54.571	0.7	137.714	23.714	9	2017/7/9
1813	119033.292	5260000	10.429	18.857	50.571	0.586	95.857	17.429	9	2017/7/16
1814	119033.292	5260000	9.143	16.857	54.143	0.586	110.143	19	9	2017/7/23
1815	119033.292	5260000	9.857	17	37.571	0.629	91.714	15.429	9	2017/7/30
1816	119033.292	5260000	8.714	19.429	41.429	0.714	93.286	17.571	9	2017/8/6
1817	119033.292	5260000	7.857	13.857	37.714	0.629	89.714	16.857	9	2017/8/13
1818	119033.292	5260000	9	15.143	45	0.614	82.143	18.286	9	2017/8/20
1819	119033.292	5260000	9.143	11.857	65.286	0.6	75.714	34.429	9	2017/8/27
1820	119033.292	5260000	5.857	12.857	36.857	0.529	67.429	15.714	9	2017/9/3
1821	119033.292	5260000	6.571	17.286	44	0.643	68.429	20.286	9	2017/9/10
1822	119033.292	5260000	5	15.571	42	0.571	51.286	17.857	9	2017/9/17
1823	119033.292	5260000	4.286	15.857	48.286	0.557	76.429	15.857	9	2017/9/24
1824	119033.292	5260000	3.857	8.857	48.857	0.371	64.857	13.714	9	2017/10/1
1825	119033.292	5260000	4.571	17.286	50.429	0.457	66.143	19.714	9	2017/10/8
1826	119033.292	5260000	17.143	23.286	47.714	0.571	59.714	24	9	2017/10/15
1827	119033.292	5260000	31.286	29.857	91.286	0.771	69.714	54.429	9	2017/10/22
1828	119033.292	5260000	22.714	28.571	108.857	0.843	63.143	68.714	9	2017/10/29
1829	119033.292	5260000	36.286	34.143	153.429	0.857	65.714	120.429	9	2017/11/5
1830	119033.292	5260000	27.143	26.143	91.143	0.729	45.714	64.286	9	2017/11/12
1831	119033.292	5260000	27.429	20.143	45.714	0.671	48.571	28.571	9	2017/11/19
1832	119033.292	5260000	30.714	21.429	53.429	0.7	49.286	32.143	9	2017/11/26
1833	119033.292	5260000	39.286	26.143	94.286	0.871	51.571	47.857	9	2017/12/3
1834	119033.292	5260000	40.857	28.571	70	1.014	44.714	53	9	2017/12/10
1835	119033.292	5260000	33.429	27.286	54.286	0.957	52.571	45.571	9	2017/12/17
1836	119033.292	5260000	47.286	33.143	62.143	1.514	52.143	52.714	9	2017/12/24
1837	119033.292	5260000	44	30.143	67.571	1.1	47.429	48	9	2017/12/31
1838	119033.292	5260000	32.286	26.571	55.714	0.929	55.571	37.714	9	2018/1/7
1839	119033.292	5260000	44.714	27.714	72.286	0.986	53	61.286	9	2018/1/14
1840	119033.292	5260000	40.429	28.714	78.571	1.043	52.143	66.429	9	2018/1/21
1841	119033.292	5260000	27.143	15.857	36.571	0.743	63.143	24	9	2018/1/28
1842	119033.292	5260000	37.429	26.571	60.857	0.871	60.571	43.714	9	2018/2/4
1843	119033.292	5260000	31.143	28.143	81.143	0.929	58.571	51.714	9	2018/2/11
1844	119033.292	5260000	27.429	18	46.429	0.686	66.286	31.714	9	2018/2/18
1845	119033.292	5260000	26	20.714	53.857	0.771	72.429	36.714	9	2018/2/25
1846	119033.292	5260000	30.857	24.714	62.714	0.829	82.143	45.714	9	2018/3/4
1847	119033.292	5260000	25.571	26.429	63.571	0.843	90.857	48.429	9	2018/3/11
1848	119033.292	5260000	24.286	23.714	56	0.629	96.714	38.571	9	2018/3/18
1849	119033.292	5260000	22	21.143	69.143	0.743	99.571	41.429	9	2018/3/25
1850	119033.292	5260000	15.714	19	89.286	0.914	120.714	61.857	9	2018/4/1
1851	119033.292	5260000	10.714	14.714	65.571	0.643	94.857	39	9	2018/4/8
1852	119033.292	5260000	10.571	16.714	54.714	0.743	84.857	33.143	9	2018/4/15
1853	119033.292	5260000	8.714	23.286	120.143	0.714	121.714	56.429	9	2018/4/22
1854	119033.292	5260000	6.714	18.429	77.857	0.614	107	25.429	9	2018/4/29
1855	119033.292	5260000	4.429	14.143	62.857	0.457	106.143	25	9	2018/5/6
1856	119033.292	5260000	8.571	14.857	61.714	0.5	118.857	26.143	9	2018/5/13
1857	119033.292	5260000	5.714	14.429	67	0.543	131.857	24.571	9	2018/5/20
1858	119033.292	5260000	4.714	13	45.143	0.457	97.286	14.571	9	2018/5/27
1859	119033.292	5260000	6.857	18.571	83.286	0.557	137.286	27.571	9	2018/6/3
1860	119033.292	5260000	5.429	14.857	44	0.443	120.429	15.429	9	2018/6/10
1861	119033.292	5260000	6.143	18.429	37.143	0.557	115	17.571	9	2018/6/17
1862	119033.292	5260000	6.429	13.429	28.286	0.5	80.714	11.286	9	2018/6/24
1863	119033.292	5260000	7	15.714	34	0.471	101	15.571	9	2018/7/1
1864	119033.292	5260000	6.857	14.286	34.857	0.457	99.286	16.429	9	2018/7/8
1865	119033.292	5260000	7.571	12.571	39.714	0.514	99	19.286	9	2018/7/15
1866	119033.292	5260000	6.714	12.286	39.143	0.557	84	25.286	9	2018/7/22
1867	119033.292	5260000	5.286	13.143	32.429	0.543	87.286	17	9	2018/7/29
1868	119033.292	5260000	5.286	11.143	26.571	0.414	71.286	13	9	2018/8/5
1869	119033.292	5260000	5.857	16	37.429	0.586	70.571	15.571	9	2018/8/12
1870	119033.292	5260000	5.857	11.857	35.286	0.486	66.571	13.857	9	2018/8/19
1871	119033.292	5260000	5.714	13	32	0.414	73.143	14	9	2018/8/26
1872	119033.292	5260000	5.714	13.714	35	0.443	65	15.857	9	2018/9/2
1873	119033.292	5260000	4.857	9	20	0.357	60.714	9.286	9	2018/9/9
1874	119033.292	5260000	7.286	13.714	47.571	0.743	88.143	18	9	2018/9/16
1875	119033.292	5260000	6.143	15.143	38	0.529	73.286	12.429	9	2018/9/23
1876	119033.292	5260000	5.857	18.429	40.857	0.586	71.714	16.429	9	2018/9/30
1877	119033.292	5260000	7.714	16.286	51.286	0.757	81.714	20.714	9	2018/10/7
1878	119033.292	5260000	12.857	17.571	48.429	0.614	53.143	17	9	2018/10/14
1879	119033.292	5260000	14.857	24.286	65.143	0.757	66.143	24.286	9	2018/10/21
1880	119033.292	5260000	11.857	18.857	68.429	0.671	56.571	35.286	9	2018/10/28
1881	119033.292	5260000	15.714	16.714	34.143	0.457	55	14.143	9	2018/11/4
1882	119033.292	5260000	18	22.143	53.714	0.6	45.143	27	9	2018/11/11
1883	119033.292	5260000	18.857	22.857	48.714	0.643	52.286	27.286	9	2018/11/18
1884	119033.292	5260000	19	20	53.429	0.729	51.857	24.143	9	2018/11/25
1885	119033.292	5260000	21.286	15.143	69.571	0.614	55.714	22.143	9	2018/12/2
1886	119033.292	5260000	17.857	15	45.429	0.543	54.857	20.857	9	2018/12/9
1887	119033.292	5260000	28.429	26.429	63.571	0.829	50.857	43.714	9	2018/12/16
1888	119033.292	5260000	29.857	25.429	76.286	0.929	51.429	49.286	9	2018/12/23
1889	119033.292	5260000	18.286	13.429	38.571	0.571	58.429	18.571	9	2018/12/30
1890	119033.292	5260000	21	20	54	0.8	61	37	9	2018/12/31
1891	664709.185	5170000	34.75	30.5	128.75	1.3	38.5	89.25	10	2015/1/4
1892	664709.185	5170000	26.857	25.286	86.714	0.986	41.429	61.143	10	2015/1/11
1893	664709.185	5170000	24.143	24	65.714	0.786	40.143	45.571	10	2015/1/18
1894	664709.185	5170000	37.857	35.143	172.714	1.514	31.714	121.286	10	2015/1/25
1895	664709.185	5170000	36.429	25	92.571	0.914	69.429	63.857	10	2015/2/1
1896	664709.185	5170000	34	35.714	155.571	1.486	40.857	106.714	10	2015/2/8
1897	664709.185	5170000	30.286	25.286	81.429	0.829	44.143	49.286	10	2015/2/15
1898	664709.185	5170000	27	26.857	124.429	0.914	46.429	60.286	10	2015/2/22
1899	664709.185	5170000	24.429	22.143	130.571	0.8	55.857	61.571	10	2015/3/1
1900	664709.185	5170000	22	20.143	67.714	0.643	56.143	40.714	10	2015/3/8
1901	664709.185	5170000	27	21.143	57.429	0.514	46.571	28.714	10	2015/3/15
1902	664709.185	5170000	29.571	28	83.571	0.643	73.571	36.714	10	2015/3/22
1903	664709.185	5170000	30.429	31.714	84.857	0.686	83.286	40	10	2015/3/29
1904	664709.185	5170000	16.857	23.714	59.286	0.629	70.286	35	10	2015/4/5
1905	664709.185	5170000	19.286	21.286	53.429	0.857	73.571	32.714	10	2015/4/12
1906	664709.185	5170000	17	23.429	85	0.957	61.286	42.571	10	2015/4/19
1907	664709.185	5170000	18.571	21.571	99.714	1	93.286	43.857	10	2015/4/26
1908	664709.185	5170000	14.857	28.143	85.286	0.8	102.286	45.857	10	2015/5/3
1909	664709.185	5170000	14.571	16.857	49.286	0.671	82	16.429	10	2015/5/10
1910	664709.185	5170000	15.857	16.286	36.571	0.786	65.857	20.571	10	2015/5/17
1911	664709.185	5170000	16.429	16.857	49.714	0.8	65.714	24.429	10	2015/5/24
1912	664709.185	5170000	18.571	21.143	47	0.743	70.714	24.429	10	2015/5/31
1913	664709.185	5170000	8.143	15.857	34.571	0.586	54.286	19.429	10	2015/6/7
1914	664709.185	5170000	8.571	23.571	51.429	0.943	66.857	30	10	2015/6/14
1915	664709.185	5170000	13.714	20.429	48.857	0.629	98	27	10	2015/6/21
1916	664709.185	5170000	13.143	19.429	56.714	0.543	95.143	39.857	10	2015/6/28
1917	664709.185	5170000	11.714	18.429	35.429	0.571	62	23.286	10	2015/7/5
1918	664709.185	5170000	11.286	16.429	46.286	0.714	101.429	28.429	10	2015/7/12
1919	664709.185	5170000	14.857	21.286	51.857	0.871	78.571	33	10	2015/7/19
1920	664709.185	5170000	13.857	20.714	66.286	0.857	124.286	48.143	10	2015/7/26
1921	664709.185	5170000	19.857	21.286	46	0.8	81.571	24.571	10	2015/8/2
1922	664709.185	5170000	16.143	18.143	43.714	0.7	92.714	23	10	2015/8/9
1923	664709.185	5170000	13.286	17.143	35.143	0.7	60.857	18.286	10	2015/8/16
1924	664709.185	5170000	13.286	18.429	38.714	0.671	52	21.857	10	2015/8/23
1925	664709.185	5170000	10.429	16.429	37.143	0.586	43.714	23.857	10	2015/8/30
1926	664709.185	5170000	10.143	20.429	47.286	0.671	60.286	25.857	10	2015/9/6
1927	664709.185	5170000	8.286	22.143	41	0.643	51.571	18.286	10	2015/9/13
1928	664709.185	5170000	12	29.286	51.571	0.671	87.143	29.571	10	2015/9/20
1929	664709.185	5170000	10	18.714	30.286	0.514	48.714	20.714	10	2015/9/27
1930	664709.185	5170000	9.571	19.429	27.429	0.586	54	13.286	10	2015/10/4
1931	664709.185	5170000	9.286	27.714	58	0.686	62.857	37	10	2015/10/11
1932	664709.185	5170000	15.571	25.571	53.571	0.686	71	30	10	2015/10/18
1933	664709.185	5170000	14.429	26.143	64.857	0.643	65	39.286	10	2015/10/25
1934	664709.185	5170000	19.429	25	86.714	0.657	63.143	65.714	10	2015/11/1
1935	664709.185	5170000	23.429	40.571	119.714	1.386	75.571	106.286	10	2015/11/8
1936	664709.185	5170000	20	36.286	65.857	1.171	40.571	43.429	10	2015/11/15
1937	664709.185	5170000	22.857	31	55.857	1.143	39.714	34	10	2015/11/22
1938	664709.185	5170000	22.143	30.429	44.286	1.1	42.286	24	10	2015/11/29
1939	664709.185	5170000	19.857	25	47.286	0.829	45	32.571	10	2015/12/6
1940	664709.185	5170000	27.571	32.857	91	1.329	44.857	70.571	10	2015/12/13
1941	664709.185	5170000	32.714	32.714	70.286	1.057	46.571	54.714	10	2015/12/20
1942	664709.185	5170000	33.571	38.286	108	1.557	38	81	10	2015/12/27
1943	664709.185	5170000	37.429	32.571	82.429	1.257	44	65.714	10	2016/1/3
1944	664709.185	5170000	34.143	25.714	44.714	0.843	53.714	34.857	10	2016/1/10
1945	664709.185	5170000	35.571	34.286	99.857	1.329	48.143	74.143	10	2016/1/17
1946	664709.185	5170000	34.286	33.143	71.143	1.1	48.286	56.571	10	2016/1/24
1947	664709.185	5170000	32.857	27.429	52.714	1	56	41.286	10	2016/1/31
1948	664709.185	5170000	32.857	26.286	58.429	1.043	63.286	47.714	10	2016/2/7
1949	664709.185	5170000	33.143	33.429	85.857	1.329	59.857	68.857	10	2016/2/14
1950	664709.185	5170000	28.286	27.571	56.571	1.086	59.143	42.143	10	2016/2/21
1951	664709.185	5170000	24.571	33.714	76.571	1.257	63	57.143	10	2016/2/28
1952	664709.185	5170000	17.714	29	98	1.286	65.857	62.857	10	2016/3/6
1953	664709.185	5170000	10.143	14.143	34.857	0.814	65.429	20.714	10	2016/3/13
1954	664709.185	5170000	13.714	22.143	64.714	1.143	72.857	43.286	10	2016/3/20
1955	664709.185	5170000	11.286	19.286	46.286	1.2	69.429	27.429	10	2016/3/27
1956	664709.185	5170000	12.857	20.857	81	0.743	73.714	41.143	10	2016/4/3
1957	664709.185	5170000	9.714	16.143	59.571	0.586	68.714	27.143	10	2016/4/10
1958	664709.185	5170000	9.571	21.143	87.286	0.814	70.286	59.857	10	2016/4/17
1959	664709.185	5170000	9.143	16.571	68.286	0.571	72.571	31	10	2016/4/24
1960	664709.185	5170000	8.857	19.429	55.857	0.671	71.571	33.714	10	2016/5/1
1961	664709.185	5170000	6.429	14.571	31.143	0.6	69.286	19.571	10	2016/5/8
1962	664709.185	5170000	9	17.286	46.714	0.629	80.571	22.857	10	2016/5/15
1963	664709.185	5170000	11.714	18.714	51.429	0.7	91	30.286	10	2016/5/22
1964	664709.185	5170000	10.857	18.143	42.286	0.6	60.286	24.143	10	2016/5/29
1965	664709.185	5170000	12	17.714	33.286	0.686	48.143	16.429	10	2016/6/5
1966	664709.185	5170000	9.571	18	33.143	0.714	46.143	17.143	10	2016/6/12
1967	664709.185	5170000	8.143	21.714	33.429	0.771	49.714	18.571	10	2016/6/19
1968	664709.185	5170000	8.143	19.143	34	0.586	45.857	16.571	10	2016/6/26
1969	664709.185	5170000	10.286	18.857	47.571	0.829	66.286	24.286	10	2016/7/3
1970	664709.185	5170000	9.143	16.429	45.571	0.586	63.857	19.429	10	2016/7/10
1971	664709.185	5170000	7.714	15.429	32.571	0.486	45.286	17.286	10	2016/7/17
1972	664709.185	5170000	13.571	18.429	39.429	0.757	55.714	17.571	10	2016/7/24
1973	664709.185	5170000	11	16.857	35.286	0.671	44.571	18.429	10	2016/7/31
1974	664709.185	5170000	11	17.857	32.429	0.8	44.571	16	10	2016/8/7
1975	664709.185	5170000	11.571	18.429	46.143	0.771	72.714	23.143	10	2016/8/14
1976	664709.185	5170000	24.286	20.714	43	1	42.714	17.143	10	2016/8/21
1977	664709.185	5170000	15	19.714	34.714	0.757	37.429	13.571	10	2016/8/28
1978	664709.185	5170000	9	11.857	22.143	0.471	43.143	14.429	10	2016/9/4
1979	664709.185	5170000	10.286	13.286	25	0.571	36.857	11	10	2016/9/11
1980	664709.185	5170000	12	17.286	33.429	0.671	40.286	16.143	10	2016/9/18
1981	664709.185	5170000	11.857	18.857	61.857	0.771	58	32	10	2016/9/25
1982	664709.185	5170000	13.429	16.143	37	0.586	50.857	17.714	10	2016/10/2
1983	664709.185	5170000	15.571	15.714	35.857	0.586	37.143	17.286	10	2016/10/9
1984	664709.185	5170000	18.857	19.857	55.571	0.686	61	26.143	10	2016/10/16
1985	664709.185	5170000	16.143	17.571	30	0.4	49.714	17.143	10	2016/10/23
1986	664709.185	5170000	19.286	23.286	69.571	0.586	46.286	47.429	10	2016/10/30
1987	664709.185	5170000	24.286	28.429	107.857	0.857	42.857	77.571	10	2016/11/6
1988	664709.185	5170000	21.857	25.286	73	0.786	41.143	51.286	10	2016/11/13
1989	664709.185	5170000	20	20.857	50.571	0.614	41.286	33.571	10	2016/11/20
1990	664709.185	5170000	28.714	28.857	70.143	0.843	37.429	51.143	10	2016/11/27
1991	664709.185	5170000	24.857	23.571	55.714	0.743	44.571	38.143	10	2016/12/4
1992	664709.185	5170000	28.286	34.429	95.857	1.086	31.143	62.857	10	2016/12/11
1993	664709.185	5170000	27.429	27.857	72.857	0.786	34.714	50.571	10	2016/12/18
1994	664709.185	5170000	22.429	30	86.429	0.971	33.286	59.571	10	2016/12/25
1995	664709.185	5170000	21.714	29.571	85.429	1.043	35.429	61.286	10	2017/1/1
1996	664709.185	5170000	21.429	40	134.571	1.414	40.714	99.857	10	2017/1/8
1997	664709.185	5170000	11.857	17.429	44.571	0.486	42.714	32.429	10	2017/1/15
1998	664709.185	5170000	24.571	34.571	112.714	1.029	39.857	93.143	10	2017/1/22
1999	664709.185	5170000	26.143	30	68.571	0.771	51.286	55.571	10	2017/1/29
[truncated: 731 more rows]
